# Supplementary material for: (E)-2-{[1-(3,11-Dimethyl-4-methyl­ene-10-oxo-1-phenyl-4,5,10,11-tetra­hydro-1H-benzo[b]pyrazolo­[3,4-f][1,5]diazo­cin-5-yl)ethyl­idene]amino}-N-methyl-N-(3-methyl-1-phenyl-1H-pyrazol-5-yl)benzamide
Source: Acta Crystallogr Sect E Struct Rep Online. 2013 Sep 25;69(Pt 10):o1583. doi: 10.1107/S1600536813025671 (PMC3790440; doi:10.1107/S1600536813025671)
Supplement: Supplementary file 1 [file e-69-o1583-sup1.cif]

##############################################################################
#                                                                            #
# This CIF contains the data in a paper accepted for publication in          #
# Acta Crystallographica Section E. It conforms to the requirements of       #
# Notes for Authors for Acta Crystallographica Section E, and has been       #
# peer reviewed under the auspices of the IUCr Commission on Journals.       #
#                                                                            #
# Full details of the Crystallographic Information File format               #
# are given in the paper "The Crystallographic Information File (CIF):       #
# a New Standard Archive File for Crystallography" by S. R. Hall, F. H.      #
# Allen and I. D. Brown [Acta Cryst. (1991), A47, 655-685].                  #
#                                                                            #
# The current version of the core CIF dictionary is obtainable from          #
# ftp://ftp.iucr.org/pub/cif_core.dic.                                       #
#                                                                            #
# Software is freely available for graphical display of the structure(s)     #
# in this CIF. For information consult the CIF software page                 #
# http://www.iucr.org/resources/cif/software.                                #
#                                                                            #
# This file may be used for bona fide research purposes within the           #
# scientific community so long as proper attribution is given to the journal # 
# article from which it was obtained.                                        #
#                                                                            #
##############################################################################
data_I
_database_code_depnum_ccdc_archive 'CCDC 961433'
_audit_creation_method     SHELXL97
_chemical_name_systematic
;\
(<i>E</i>)-2-{[1-(3,11-Dimethyl-4-methylene-10-oxo-1-phenyl-4,5,10,11-\
tetrahydro-1<i>H</i>-benzo[<i>b</i>]pyrazolo[3,4-<i>f</i>][1,5]diazocin-5-\
yl)ethylidene]amino}-<i>N</i>-methyl-<i>N</i>-(3-methyl-1-phenyl-1<i>H</i>-\
pyrazol-5-yl)benzamide
;
_chemical_name_common     ?
_chemical_formula_moiety     'C40 H36 N8 O2'
_chemical_formula_sum     'C40 H36 N8 O2'
_chemical_formula_iupac     'C40 H36 N8 O2'
_chemical_formula_weight     660.77
_chemical_melting_point     ?
_symmetry_cell_setting     monoclinic
_symmetry_space_group_name_H-M     'C c'
_symmetry_space_group_name_Hall     'C -2yc'
loop_
    _symmetry_equiv_pos_as_xyz
    'x, y, z'
    'x, -y, z+1/2'
    'x+1/2, y+1/2, z'
    'x+1/2, -y+1/2, z+1/2'
_cell_length_a     13.148(5)
_cell_length_b     28.640(7)
_cell_length_c     9.757(4)
_cell_angle_alpha     90.00
_cell_angle_beta     100.19(2)
_cell_angle_gamma     90.00
_cell_volume     3616(2)
_cell_formula_units_Z     4
_cell_measurement_reflns_used     25
_cell_measurement_theta_min     9
_cell_measurement_theta_max     10
_cell_measurement_temperature     293(2)
_exptl_crystal_description     prism
_exptl_crystal_colour     colorless
_exptl_crystal_size_max     0.6
_exptl_crystal_size_mid     0.5
_exptl_crystal_size_min     0.4
_exptl_crystal_density_diffrn     1.214
_exptl_crystal_density_method     'not measured'
_exptl_crystal_F_000     1392
_exptl_absorpt_coefficient_mu     0.078
_exptl_absorpt_correction_type     none
_exptl_special_details
;
;
_diffrn_ambient_temperature     293(2)
_diffrn_radiation_type     MoK\a
_diffrn_radiation_wavelength     0.71073
_diffrn_radiation_monochromator     graphite
_diffrn_measurement_device_type     'Enraf--Nonius TurboCAD-4'
_diffrn_measurement_method     'non-profiled omega/2theta scans'
_diffrn_reflns_number     3952
_diffrn_reflns_av_R_equivalents     0.0393
_diffrn_reflns_theta_min     2.51
_diffrn_reflns_theta_max     24.98
_diffrn_reflns_theta_full     24.98
_diffrn_measured_fraction_theta_max     0.997
_diffrn_measured_fraction_theta_full     0.997
_diffrn_reflns_limit_h_min     -15
_diffrn_reflns_limit_h_max     15
_diffrn_reflns_limit_k_min     -1
_diffrn_reflns_limit_k_max     34
_diffrn_reflns_limit_l_min     -1
_diffrn_reflns_limit_l_max     11
_diffrn_standards_number     3
_diffrn_standards_interval_count     ?
_diffrn_standards_interval_time     120
_diffrn_standards_decay_%     -3
_refine_special_details
;
Refinement of <i>F</i>^2^ against ALL reflections. The weighted <i>R</i>-factor
<i>wR</i> and goodness of fit <i>S</i> are based on <i>F</i>^2^, conventional
<i>R</i>-factors <i>R</i> are based on <i>F</i>, with <i>F</i> set to zero for
negative <i>F</i>^2^. The threshold expression of <i>F</i>^2^ >
\s(<i>F</i>^2^) is used only for calculating <i>R</i>-factors(gt) <i>etc</i>.
and is not relevant to the choice of reflections for refinement.
<i>R</i>-factors based on <i>F</i>^2^ are statistically about twice as large
as those based on <i>F</i>, and <i>R</i>- factors based on ALL data will be
even larger.
;
_reflns_number_total     3787
_reflns_number_gt     2014
_reflns_threshold_expression     >2sigma(I)
_refine_ls_structure_factor_coef     Fsqd
_refine_ls_matrix_type     full
_refine_ls_R_factor_all     0.1212
_refine_ls_R_factor_gt     0.0378
_refine_ls_wR_factor_gt     0.0826
_refine_ls_wR_factor_ref     0.0971
_refine_ls_goodness_of_fit_ref     0.905
_refine_ls_restrained_S_all     0.905
_refine_ls_number_reflns     3787
_refine_ls_number_parameters     453
_refine_ls_number_restraints     2
_refine_ls_hydrogen_treatment     constr
_refine_ls_weighting_scheme     calc
_refine_ls_weighting_details
         'calc w=1/[\s^2^(Fo^2^)+(0.0508P)^2^+0.0000P] where P=(Fo^2^+2Fc^2^)/3'
_atom_sites_solution_hydrogens     geom
_atom_sites_solution_primary     direct
_atom_sites_solution_secondary     difmap
_refine_ls_shift/su_max     0.001
_refine_ls_shift/su_mean     0.000
_refine_diff_density_max     0.152
_refine_diff_density_min     -0.148
_refine_ls_extinction_method     none
_refine_ls_abs_structure_details     'Flack, 1983'
_refine_ls_abs_structure_Flack     0.00(2)
loop_
    _atom_type_symbol
    _atom_type_description
    _atom_type_scat_dispersion_real
    _atom_type_scat_dispersion_imag
    _atom_type_scat_source
    C C 0.0033 0.0016 'International Tables Vol C Tables 4.2.6.8 and 6.1.1.4'
    H H 0 0 'International Tables Vol C Tables 4.2.6.8 and 6.1.1.4'
    N N 0.0061 0.0033 'International Tables Vol C Tables 4.2.6.8 and 6.1.1.4'
    O O 0.0106 0.006 'International Tables Vol C Tables 4.2.6.8 and 6.1.1.4'
_computing_data_collection     '<i>CAD-4 EXPRESS</i> (Enraf--Nonius, 1994)'
_computing_cell_refinement     '<i>CAD-4 EXPRESS</i> (Enraf--Nonius, 1994)'
_computing_data_reduction     'XCAD4 (Harms & Wocadlo, 1996)'
_computing_structure_solution     'SIR-92 (Altomare <i>et al.</i>, 1994)'
_computing_structure_refinement     'SHELXL-97 (Sheldrick, 2008)'
_computing_molecular_graphics     'Ortep-3 for Windows (Farrugia, 2012)'
_computing_publication_material
                                   'WinGX publication routines (Farrugia, 2012)'
loop_
    _atom_site_type_symbol
    _atom_site_label
    _atom_site_fract_x
    _atom_site_fract_y
    _atom_site_fract_z
    _atom_site_U_iso_or_equiv
    _atom_site_adp_type
    _atom_site_calc_flag
    _atom_site_refinement_flags
    _atom_site_occupancy
    _atom_site_symmetry_multiplicity
    _atom_site_disorder_assembly
    _atom_site_disorder_group
    N N4 0.6740(2) 0.06127(12) 0.7409(4) 0.0483(9) Uani d . 1 1 . .
    N N3 0.7784(3) 0.14236(11) 0.6411(4) 0.0540(9) Uani d . 1 1 . .
    N N2 0.9672(2) 0.06694(12) 0.5396(4) 0.0574(10) Uani d . 1 1 . .
    N N5 0.5552(3) 0.10524(12) 0.8245(4) 0.0520(9) Uani d . 1 1 . .
    N N8 0.2402(2) 0.15797(12) 0.7212(4) 0.0476(9) Uani d . 1 1 . .
    N N7 0.2470(3) 0.19540(13) 0.6349(4) 0.0582(10) Uani d . 1 1 . .
    N N6 0.3168(2) 0.08240(12) 0.7802(4) 0.0523(9) Uani d . 1 1 . .
    O O1 0.6326(2) 0.18574(10) 0.5928(4) 0.0804(11) Uani d . 1 1 . .
    O O2 0.3652(3) 0.04921(11) 0.9910(4) 0.0782(10) Uani d . 1 1 . .
    C C30 0.3068(3) 0.12341(17) 0.6990(5) 0.0527(12) Uani d . 1 1 . .
    C C22 0.5223(3) 0.13466(15) 0.9230(5) 0.0543(12) Uani d . 1 1 . .
    C C11 0.6748(3) 0.14808(16) 0.5884(5) 0.0568(12) Uani d . 1 1 . .
    C C8 0.8432(3) 0.05827(13) 0.6716(5) 0.0481(11) Uani d . 1 1 . .
    N N1 0.9086(2) 0.10631(12) 0.5333(4) 0.0536(10) Uani d . 1 1 . .
    C C34 0.1721(3) 0.16005(14) 0.8186(4) 0.0445(10) Uani d . 1 1 . .
    C C23 0.4271(3) 0.12559(14) 0.9653(4) 0.0479(11) Uani d . 1 1 . .
    C C12 0.6189(3) 0.10572(14) 0.5259(5) 0.0437(11) Uani d . 1 1 . .
    C C17 0.6166(3) 0.06490(14) 0.6009(4) 0.0412(10) Uani d . 1 1 . .
    C C20 0.6436(3) 0.08519(14) 0.8495(5) 0.0474(10) Uani d . 1 1 . .
    C C1 0.9254(3) 0.14421(16) 0.4453(5) 0.0555(12) Uani d . 1 1 . .
    C C18 0.7718(3) 0.03634(15) 0.7516(5) 0.0486(11) Uani d . 1 1 . .
    C C39 0.1149(3) 0.12067(15) 0.8392(5) 0.0580(12) Uani d . 1 1 . .
    H H39 0.1188 0.0938 0.7869 0.070 Uiso calc R 1 1 . .
    C C38 0.0518(4) 0.12229(19) 0.9395(6) 0.0759(15) Uani d . 1 1 . .
    H H38 0.0143 0.0959 0.9553 0.091 Uiso calc R 1 1 . .
    C C13 0.5644(3) 0.10817(16) 0.3905(5) 0.0550(12) Uani d . 1 1 . .
    H H13 0.5633 0.1360 0.3413 0.066 Uiso calc R 1 1 . .
    C C28 0.3675(3) 0.08260(18) 0.9138(5) 0.0560(12) Uani d . 1 1 . .
    C C24 0.3933(3) 0.15488(17) 1.0625(5) 0.0621(13) Uani d . 1 1 . .
    H H24 0.3320 0.1483 1.0937 0.074 Uiso calc R 1 1 . .
    C C27 0.5759(4) 0.17442(15) 0.9739(5) 0.0620(12) Uani d . 1 1 . .
    H H27 0.6373 0.1816 0.9438 0.074 Uiso calc R 1 1 . .
    C C35 0.1616(3) 0.20001(15) 0.8923(5) 0.0608(13) Uani d . 1 1 . .
    H H35 0.1982 0.2267 0.8764 0.073 Uiso calc R 1 1 . .
    C C7 0.9281(3) 0.03763(15) 0.6232(5) 0.0526(12) Uani d . 1 1 . .
    C C9 0.8362(3) 0.10225(14) 0.6158(5) 0.0470(11) Uani d . 1 1 . .
    C C6 0.8424(4) 0.16392(18) 0.3587(5) 0.0696(14) Uani d . 1 1 . .
    H H6 0.7769 0.1509 0.3529 0.084 Uiso calc R 1 1 . .
    C C4 0.9533(4) 0.22134(17) 0.2877(6) 0.0733(15) Uani d . 1 1 . .
    H H4 0.9623 0.2483 0.2383 0.088 Uiso calc R 1 1 . .
    C C15 0.5107(3) 0.03006(17) 0.4043(5) 0.0605(13) Uani d . 1 1 . .
    H H15 0.4744 0.0043 0.3635 0.073 Uiso calc R 1 1 . .
    C C40 0.9752(3) -0.00972(15) 0.6485(6) 0.0724(15) Uani d . 1 1 . .
    H H40A 1.0045 -0.0130 0.7454 0.109 Uiso calc R 1 1 . .
    H H40B 1.0284 -0.0136 0.5936 0.109 Uiso calc R 1 1 . .
    H H40C 0.9229 -0.0331 0.6229 0.109 Uiso calc R 1 1 . .
    C C16 0.5615(3) 0.02723(16) 0.5397(5) 0.0526(12) Uani d . 1 1 . .
    H H16 0.5587 -0.0002 0.5901 0.063 Uiso calc R 1 1 . .
    C C10 0.8353(4) 0.18250(14) 0.7085(6) 0.0808(16) Uani d . 1 1 . .
    H H10A 0.9064 0.1740 0.7392 0.121 Uiso calc R 1 1 . .
    H H10B 0.8056 0.1920 0.7871 0.121 Uiso calc R 1 1 . .
    H H10C 0.8315 0.2078 0.6433 0.121 Uiso calc R 1 1 . .
    C C32 0.3164(3) 0.18253(19) 0.5574(5) 0.0626(13) Uani d . 1 1 . .
    C C25 0.4510(5) 0.19359(16) 1.1125(5) 0.0699(14) Uani d . 1 1 . .
    H H25 0.4283 0.2130 1.1773 0.084 Uiso calc R 1 1 . .
    C C14 0.5123(3) 0.07009(18) 0.3284(5) 0.0672(13) Uani d . 1 1 . .
    H H14 0.4787 0.0715 0.2363 0.081 Uiso calc R 1 1 . .
    C C31 0.3563(3) 0.13828(19) 0.5951(5) 0.0660(13) Uani d . 1 1 . .
    H H31 0.4063 0.1222 0.5573 0.079 Uiso calc R 1 1 . .
    C C26 0.5413(4) 0.20348(17) 1.0672(5) 0.0677(14) Uani d . 1 1 . .
    H H26 0.5791 0.2299 1.0997 0.081 Uiso calc R 1 1 . .
    C C36 0.0979(4) 0.20095(17) 0.9889(6) 0.0727(15) Uani d . 1 1 . .
    H H36 0.0913 0.2285 1.0372 0.087 Uiso calc R 1 1 . .
    C C21 0.7165(3) 0.08442(19) 0.9866(5) 0.0706(14) Uani d . 1 1 . .
    H H21A 0.7777 0.0674 0.9768 0.106 Uiso calc R 1 1 . .
    H H21B 0.6836 0.0696 1.0553 0.106 Uiso calc R 1 1 . .
    H H21C 0.7348 0.1158 1.0152 0.106 Uiso calc R 1 1 . .
    C C3 1.0363(4) 0.20026(18) 0.3667(6) 0.0766(15) Uani d . 1 1 . .
    H H3 1.1022 0.2120 0.3670 0.092 Uiso calc R 1 1 . .
    C C37 0.0437(4) 0.16234(19) 1.0162(6) 0.0788(15) Uani d . 1 1 . .
    H H37 0.0024 0.1630 1.0844 0.095 Uiso calc R 1 1 . .
    C C19 0.7846(4) -0.00331(16) 0.8214(5) 0.0726(14) Uani d . 1 1 . .
    H H19A 0.7315 -0.0150 0.8630 0.087 Uiso calc R 1 1 . .
    H H19B 0.8466 -0.0195 0.8290 0.087 Uiso calc R 1 1 . .
    C C29 0.2745(4) 0.03905(16) 0.7128(6) 0.0841(17) Uani d . 1 1 . .
    H H29A 0.2576 0.0180 0.7819 0.126 Uiso calc R 1 1 . .
    H H29B 0.3250 0.0248 0.6660 0.126 Uiso calc R 1 1 . .
    H H29C 0.2134 0.0460 0.6463 0.126 Uiso calc R 1 1 . .
    C C2 1.0238(3) 0.16203(17) 0.4457(6) 0.0699(14) Uani d . 1 1 . .
    H H2 1.0810 0.1479 0.4996 0.084 Uiso calc R 1 1 . .
    C C33 0.3431(4) 0.2152(2) 0.4512(6) 0.0978(19) Uani d . 1 1 . .
    H H33A 0.3016 0.2429 0.4488 0.147 Uiso calc R 1 1 . .
    H H33B 0.3303 0.2004 0.3615 0.147 Uiso calc R 1 1 . .
    H H33C 0.4149 0.2235 0.4748 0.147 Uiso calc R 1 1 . .
    C C5 0.8557(4) 0.20265(19) 0.2807(6) 0.0775(15) Uani d . 1 1 . .
    H H5 0.7994 0.2162 0.2236 0.093 Uiso calc R 1 1 . .
loop_
    _atom_site_aniso_label
    _atom_site_aniso_U_11
    _atom_site_aniso_U_22
    _atom_site_aniso_U_33
    _atom_site_aniso_U_12
    _atom_site_aniso_U_13
    _atom_site_aniso_U_23
    N4 0.0416(18) 0.061(2) 0.040(2) 0.0110(16) 0.0016(18) 0.0012(19)
    N3 0.048(2) 0.039(2) 0.072(3) 0.0068(16) 0.003(2) -0.010(2)
    N2 0.0343(17) 0.053(2) 0.082(3) 0.0014(18) 0.004(2) -0.020(2)
    N5 0.048(2) 0.057(2) 0.051(2) 0.0060(19) 0.0073(19) -0.006(2)
    N8 0.0431(19) 0.053(2) 0.046(2) 0.0031(18) 0.0067(18) 0.0017(19)
    N7 0.054(2) 0.064(2) 0.057(2) -0.0069(19) 0.010(2) 0.016(2)
    N6 0.0445(19) 0.049(2) 0.061(3) 0.0041(17) 0.003(2) 0.001(2)
    O1 0.069(2) 0.0391(17) 0.134(3) 0.0175(16) 0.019(2) 0.004(2)
    O2 0.101(3) 0.054(2) 0.075(2) 0.0096(18) 0.004(2) 0.014(2)
    C30 0.039(2) 0.069(3) 0.047(3) 0.002(2) -0.003(2) -0.003(3)
    C22 0.062(3) 0.049(3) 0.051(3) 0.012(2) 0.005(3) -0.006(2)
    C11 0.051(3) 0.054(3) 0.065(3) 0.006(2) 0.009(3) 0.010(3)
    C8 0.036(2) 0.047(3) 0.056(3) 0.004(2) -0.007(2) -0.013(2)
    N1 0.039(2) 0.049(2) 0.072(3) -0.0002(18) 0.006(2) -0.003(2)
    C34 0.040(2) 0.044(3) 0.051(3) 0.005(2) 0.010(2) 0.006(2)
    C23 0.055(3) 0.040(2) 0.048(3) 0.014(2) 0.006(2) 0.002(2)
    C12 0.034(2) 0.045(3) 0.050(3) 0.0159(19) 0.003(2) 0.002(2)
    C17 0.032(2) 0.049(3) 0.042(3) 0.0073(19) 0.004(2) 0.005(2)
    C20 0.050(3) 0.044(2) 0.047(3) 0.000(2) 0.004(2) 0.008(2)
    C1 0.050(3) 0.055(3) 0.061(3) -0.001(2) 0.010(3) -0.008(3)
    C18 0.041(2) 0.047(2) 0.053(3) 0.011(2) -0.003(2) 0.002(2)
    C39 0.058(3) 0.048(3) 0.071(3) 0.004(2) 0.021(3) -0.002(3)
    C38 0.067(3) 0.080(4) 0.085(4) -0.008(3) 0.027(3) 0.002(3)
    C13 0.051(3) 0.060(3) 0.055(3) 0.019(2) 0.014(3) 0.017(3)
    C28 0.051(3) 0.058(3) 0.060(3) 0.017(2) 0.015(3) 0.004(3)
    C24 0.065(3) 0.070(3) 0.053(3) 0.020(3) 0.014(3) 0.004(3)
    C27 0.067(3) 0.056(3) 0.064(3) 0.005(3) 0.015(3) -0.009(3)
    C35 0.058(3) 0.048(3) 0.079(4) 0.004(2) 0.020(3) -0.004(3)
    C7 0.035(2) 0.044(2) 0.073(3) 0.003(2) -0.005(2) -0.009(3)
    C9 0.045(2) 0.040(3) 0.052(3) 0.003(2) -0.003(2) -0.008(2)
    C6 0.055(3) 0.080(4) 0.072(4) 0.006(3) 0.007(3) 0.006(3)
    C4 0.094(4) 0.062(3) 0.065(4) -0.004(3) 0.017(3) -0.005(3)
    C15 0.054(3) 0.067(3) 0.054(3) -0.009(2) -0.009(3) 0.002(3)
    C40 0.053(3) 0.061(3) 0.101(4) 0.016(2) 0.007(3) -0.017(3)
    C16 0.042(2) 0.061(3) 0.055(3) -0.001(2) 0.007(2) 0.006(3)
    C10 0.083(3) 0.052(3) 0.102(4) -0.006(3) 0.001(3) -0.030(3)
    C32 0.046(3) 0.088(4) 0.052(3) -0.007(3) 0.005(3) 0.017(3)
    C25 0.106(4) 0.049(3) 0.049(3) 0.020(3) 0.000(3) -0.008(3)
    C14 0.062(3) 0.081(4) 0.052(3) 0.004(3) -0.008(3) -0.008(3)
    C31 0.044(2) 0.105(4) 0.050(3) 0.012(3) 0.010(2) 0.002(3)
    C26 0.087(4) 0.052(3) 0.063(3) 0.003(3) 0.010(3) -0.001(3)
    C36 0.072(3) 0.060(3) 0.090(4) 0.004(3) 0.024(3) -0.016(3)
    C21 0.072(3) 0.089(3) 0.046(3) 0.025(3) -0.001(3) -0.006(3)
    C3 0.074(3) 0.085(4) 0.070(4) -0.028(3) 0.011(3) 0.015(3)
    C37 0.074(3) 0.081(4) 0.087(4) 0.008(3) 0.029(3) -0.012(4)
    C19 0.068(3) 0.072(3) 0.077(4) 0.027(3) 0.013(3) 0.021(3)
    C29 0.080(3) 0.066(3) 0.097(4) 0.006(3) -0.009(3) -0.016(3)
    C2 0.049(3) 0.081(3) 0.075(4) -0.015(3) -0.001(3) -0.008(3)
    C33 0.083(4) 0.140(5) 0.073(4) -0.014(4) 0.022(3) 0.039(4)
    C5 0.073(4) 0.089(4) 0.071(4) 0.022(3) 0.014(3) 0.005(3)
_geom_special_details
;
All e.s.d.'s (except the e.s.d. in the dihedral angle between two l.s. planes)
are estimated using the full covariance matrix. The cell e.s.d.'s are taken
into account individually in the estimation of e.s.d.'s in distances, angles
and torsion angles; correlations between e.s.d.'s in cell parameters are only
used when they are defined by crystal symmetry. An approximate (isotropic)
treatment of cell e.s.d.'s is used for estimating e.s.d.'s involving l.s.
planes.
;
loop_
    _geom_bond_atom_site_label_1
    _geom_bond_atom_site_label_2
    _geom_bond_site_symmetry_2
    _geom_bond_distance
    _geom_bond_publ_flag
    N4 C20 . 1.380(5) ?
    N4 C17 . 1.443(5) ?
    N4 C18 . 1.458(5) ?
    N3 C11 . 1.378(5) ?
    N3 C9 . 1.422(5) ?
    N3 C10 . 1.463(5) ?
    N2 C7 . 1.335(6) ?
    N2 N1 . 1.361(4) ?
    N5 C20 . 1.281(5) ?
    N5 C22 . 1.402(5) ?
    N8 C30 . 1.364(5) ?
    N8 N7 . 1.375(4) ?
    N8 C34 . 1.418(5) ?
    N7 C32 . 1.336(6) ?
    N6 C28 . 1.355(6) ?
    N6 C30 . 1.410(6) ?
    N6 C29 . 1.467(6) ?
    O1 C11 . 1.217(5) ?
    O2 C28 . 1.221(5) ?
    C30 C31 . 1.366(6) ?
    C22 C27 . 1.384(6) ?
    C22 C23 . 1.410(6) ?
    C11 C12 . 1.492(6) ?
    C8 C9 . 1.369(5) ?
    C8 C7 . 1.416(5) ?
    C8 C18 . 1.464(6) ?
    N1 C9 . 1.356(5) ?
    N1 C1 . 1.426(6) ?
    C34 C35 . 1.371(6) ?
    C34 C39 . 1.389(6) ?
    C23 C24 . 1.397(6) ?
    C23 C28 . 1.498(6) ?
    C12 C17 . 1.382(5) ?
    C12 C13 . 1.389(6) ?
    C17 C16 . 1.375(5) ?
    C20 C21 . 1.501(6) ?
    C1 C6 . 1.378(6) ?
    C1 C2 . 1.389(6) ?
    C18 C19 . 1.320(5) ?
    C39 C38 . 1.391(7) ?
    C39 H39 . 0.9300 ?
    C38 C37 . 1.384(7) ?
    C38 H38 . 0.9300 ?
    C13 C14 . 1.371(6) ?
    C13 H13 . 0.9300 ?
    C24 C25 . 1.383(6) ?
    C24 H24 . 0.9300 ?
    C27 C26 . 1.370(6) ?
    C27 H27 . 0.9300 ?
    C35 C36 . 1.368(7) ?
    C35 H35 . 0.9300 ?
    C7 C40 . 1.493(6) ?
    C6 C5 . 1.374(7) ?
    C6 H6 . 0.9300 ?
    C4 C3 . 1.361(7) ?
    C4 C5 . 1.380(7) ?
    C4 H4 . 0.9300 ?
    C15 C14 . 1.367(6) ?
    C15 C16 . 1.374(6) ?
    C15 H15 . 0.9300 ?
    C40 H40A . 0.9600 ?
    C40 H40B . 0.9600 ?
    C40 H40C . 0.9600 ?
    C16 H16 . 0.9300 ?
    C10 H10A . 0.9600 ?
    C10 H10B . 0.9600 ?
    C10 H10C . 0.9600 ?
    C32 C31 . 1.396(6) ?
    C32 C33 . 1.484(7) ?
    C25 C26 . 1.368(7) ?
    C25 H25 . 0.9300 ?
    C14 H14 . 0.9300 ?
    C31 H31 . 0.9300 ?
    C26 H26 . 0.9300 ?
    C36 C37 . 1.367(6) ?
    C36 H36 . 0.9300 ?
    C21 H21A . 0.9600 ?
    C21 H21B . 0.9600 ?
    C21 H21C . 0.9600 ?
    C3 C2 . 1.365(6) ?
    C3 H3 . 0.9300 ?
    C37 H37 . 0.9300 ?
    C19 H19A . 0.9300 ?
    C19 H19B . 0.9300 ?
    C29 H29A . 0.9600 ?
    C29 H29B . 0.9600 ?
    C29 H29C . 0.9600 ?
    C2 H2 . 0.9300 ?
    C33 H33A . 0.9600 ?
    C33 H33B . 0.9600 ?
    C33 H33C . 0.9600 ?
    C5 H5 . 0.9300 ?
loop_
    _geom_angle_atom_site_label_1
    _geom_angle_atom_site_label_2
    _geom_angle_atom_site_label_3
    _geom_angle_site_symmetry_1
    _geom_angle_site_symmetry_3
    _geom_angle
    _geom_angle_publ_flag
    C20 N4 C17 . . 121.2(3) ?
    C20 N4 C18 . . 124.1(3) ?
    C17 N4 C18 . . 114.2(3) ?
    C11 N3 C9 . . 123.7(4) ?
    C11 N3 C10 . . 117.9(3) ?
    C9 N3 C10 . . 117.8(4) ?
    C7 N2 N1 . . 105.8(3) ?
    C20 N5 C22 . . 121.2(4) ?
    C30 N8 N7 . . 110.8(4) ?
    C30 N8 C34 . . 129.5(4) ?
    N7 N8 C34 . . 119.6(3) ?
    C32 N7 N8 . . 104.8(3) ?
    C28 N6 C30 . . 121.2(4) ?
    C28 N6 C29 . . 121.2(4) ?
    C30 N6 C29 . . 117.6(4) ?
    N8 C30 C31 . . 107.2(4) ?
    N8 C30 N6 . . 120.9(4) ?
    C31 C30 N6 . . 131.9(4) ?
    C27 C22 N5 . . 122.8(4) ?
    C27 C22 C23 . . 117.9(4) ?
    N5 C22 C23 . . 119.1(4) ?
    O1 C11 N3 . . 121.3(4) ?
    O1 C11 C12 . . 122.7(4) ?
    N3 C11 C12 . . 116.0(4) ?
    C9 C8 C7 . . 104.7(4) ?
    C9 C8 C18 . . 127.0(4) ?
    C7 C8 C18 . . 128.0(4) ?
    C9 N1 N2 . . 110.7(4) ?
    C9 N1 C1 . . 128.5(4) ?
    N2 N1 C1 . . 120.7(4) ?
    C35 C34 C39 . . 119.7(4) ?
    C35 C34 N8 . . 121.4(4) ?
    C39 C34 N8 . . 119.0(4) ?
    C24 C23 C22 . . 119.6(4) ?
    C24 C23 C28 . . 120.7(4) ?
    C22 C23 C28 . . 119.5(4) ?
    C17 C12 C13 . . 119.4(4) ?
    C17 C12 C11 . . 121.8(4) ?
    C13 C12 C11 . . 118.8(4) ?
    C16 C17 C12 . . 119.6(4) ?
    C16 C17 N4 . . 120.1(4) ?
    C12 C17 N4 . . 120.3(4) ?
    N5 C20 N4 . . 116.9(4) ?
    N5 C20 C21 . . 126.3(4) ?
    N4 C20 C21 . . 116.8(4) ?
    C6 C1 C2 . . 119.2(5) ?
    C6 C1 N1 . . 119.4(4) ?
    C2 C1 N1 . . 121.4(4) ?
    C19 C18 N4 . . 119.2(4) ?
    C19 C18 C8 . . 127.6(4) ?
    N4 C18 C8 . . 113.1(3) ?
    C34 C39 C38 . . 118.7(5) ?
    C34 C39 H39 . . 120.7 ?
    C38 C39 H39 . . 120.7 ?
    C37 C38 C39 . . 121.4(5) ?
    C37 C38 H38 . . 119.3 ?
    C39 C38 H38 . . 119.3 ?
    C14 C13 C12 . . 120.9(4) ?
    C14 C13 H13 . . 119.6 ?
    C12 C13 H13 . . 119.6 ?
    O2 C28 N6 . . 121.9(5) ?
    O2 C28 C23 . . 120.4(5) ?
    N6 C28 C23 . . 117.8(4) ?
    C25 C24 C23 . . 120.0(5) ?
    C25 C24 H24 . . 120.0 ?
    C23 C24 H24 . . 120.0 ?
    C26 C27 C22 . . 122.1(5) ?
    C26 C27 H27 . . 119.0 ?
    C22 C27 H27 . . 119.0 ?
    C36 C35 C34 . . 120.5(4) ?
    C36 C35 H35 . . 119.7 ?
    C34 C35 H35 . . 119.7 ?
    N2 C7 C8 . . 110.6(4) ?
    N2 C7 C40 . . 118.6(4) ?
    C8 C7 C40 . . 130.7(4) ?
    N1 C9 C8 . . 108.0(3) ?
    N1 C9 N3 . . 119.1(4) ?
    C8 C9 N3 . . 132.4(4) ?
    C5 C6 C1 . . 120.3(5) ?
    C5 C6 H6 . . 119.8 ?
    C1 C6 H6 . . 119.8 ?
    C3 C4 C5 . . 120.1(5) ?
    C3 C4 H4 . . 120.0 ?
    C5 C4 H4 . . 120.0 ?
    C14 C15 C16 . . 121.2(4) ?
    C14 C15 H15 . . 119.4 ?
    C16 C15 H15 . . 119.4 ?
    C7 C40 H40A . . 109.5 ?
    C7 C40 H40B . . 109.5 ?
    H40A C40 H40B . . 109.5 ?
    C7 C40 H40C . . 109.5 ?
    H40A C40 H40C . . 109.5 ?
    H40B C40 H40C . . 109.5 ?
    C15 C16 C17 . . 120.0(4) ?
    C15 C16 H16 . . 120.0 ?
    C17 C16 H16 . . 120.0 ?
    N3 C10 H10A . . 109.5 ?
    N3 C10 H10B . . 109.5 ?
    H10A C10 H10B . . 109.5 ?
    N3 C10 H10C . . 109.5 ?
    H10A C10 H10C . . 109.5 ?
    H10B C10 H10C . . 109.5 ?
    N7 C32 C31 . . 111.3(4) ?
    N7 C32 C33 . . 119.4(5) ?
    C31 C32 C33 . . 129.2(5) ?
    C26 C25 C24 . . 120.4(5) ?
    C26 C25 H25 . . 119.8 ?
    C24 C25 H25 . . 119.8 ?
    C15 C14 C13 . . 118.9(5) ?
    C15 C14 H14 . . 120.6 ?
    C13 C14 H14 . . 120.6 ?
    C30 C31 C32 . . 105.8(4) ?
    C30 C31 H31 . . 127.1 ?
    C32 C31 H31 . . 127.1 ?
    C25 C26 C27 . . 119.9(5) ?
    C25 C26 H26 . . 120.1 ?
    C27 C26 H26 . . 120.1 ?
    C37 C36 C35 . . 121.5(5) ?
    C37 C36 H36 . . 119.3 ?
    C35 C36 H36 . . 119.3 ?
    C20 C21 H21A . . 109.5 ?
    C20 C21 H21B . . 109.5 ?
    H21A C21 H21B . . 109.5 ?
    C20 C21 H21C . . 109.5 ?
    H21A C21 H21C . . 109.5 ?
    H21B C21 H21C . . 109.5 ?
    C4 C3 C2 . . 120.7(5) ?
    C4 C3 H3 . . 119.6 ?
    C2 C3 H3 . . 119.6 ?
    C36 C37 C38 . . 118.2(5) ?
    C36 C37 H37 . . 120.9 ?
    C38 C37 H37 . . 120.9 ?
    C18 C19 H19A . . 120.0 ?
    C18 C19 H19B . . 120.0 ?
    H19A C19 H19B . . 120.0 ?
    N6 C29 H29A . . 109.5 ?
    N6 C29 H29B . . 109.5 ?
    H29A C29 H29B . . 109.5 ?
    N6 C29 H29C . . 109.5 ?
    H29A C29 H29C . . 109.5 ?
    H29B C29 H29C . . 109.5 ?
    C3 C2 C1 . . 119.9(5) ?
    C3 C2 H2 . . 120.1 ?
    C1 C2 H2 . . 120.1 ?
    C32 C33 H33A . . 109.5 ?
    C32 C33 H33B . . 109.5 ?
    H33A C33 H33B . . 109.5 ?
    C32 C33 H33C . . 109.5 ?
    H33A C33 H33C . . 109.5 ?
    H33B C33 H33C . . 109.5 ?
    C6 C5 C4 . . 119.7(5) ?
    C6 C5 H5 . . 120.2 ?
    C4 C5 H5 . . 120.2 ?
loop_
    _geom_torsion_atom_site_label_1
    _geom_torsion_atom_site_label_2
    _geom_torsion_atom_site_label_3
    _geom_torsion_atom_site_label_4
    _geom_torsion_site_symmetry_1
    _geom_torsion_site_symmetry_2
    _geom_torsion_site_symmetry_3
    _geom_torsion_site_symmetry_4
    _geom_torsion
    _geom_torsion_publ_flag
    C30 N8 N7 C32 . . . . 1.8(4) ?
    C34 N8 N7 C32 . . . . -180.0(4) ?
    N7 N8 C30 C31 . . . . -1.1(5) ?
    C34 N8 C30 C31 . . . . -179.1(4) ?
    N7 N8 C30 N6 . . . . 177.1(3) ?
    C34 N8 C30 N6 . . . . -1.0(6) ?
    C28 N6 C30 N8 . . . . -74.1(5) ?
    C29 N6 C30 N8 . . . . 108.7(5) ?
    C28 N6 C30 C31 . . . . 103.5(6) ?
    C29 N6 C30 C31 . . . . -73.6(6) ?
    C20 N5 C22 C27 . . . . 59.3(6) ?
    C20 N5 C22 C23 . . . . -125.3(4) ?
    C9 N3 C11 O1 . . . . -167.6(5) ?
    C10 N3 C11 O1 . . . . 2.7(7) ?
    C9 N3 C11 C12 . . . . 12.1(6) ?
    C10 N3 C11 C12 . . . . -177.5(4) ?
    C7 N2 N1 C9 . . . . 2.1(4) ?
    C7 N2 N1 C1 . . . . -176.2(4) ?
    C30 N8 C34 C35 . . . . 137.3(5) ?
    N7 N8 C34 C35 . . . . -40.6(5) ?
    C30 N8 C34 C39 . . . . -42.8(6) ?
    N7 N8 C34 C39 . . . . 139.3(4) ?
    C27 C22 C23 C24 . . . . -3.9(6) ?
    N5 C22 C23 C24 . . . . -179.5(4) ?
    C27 C22 C23 C28 . . . . -179.3(4) ?
    N5 C22 C23 C28 . . . . 5.1(6) ?
    O1 C11 C12 C17 . . . . -123.3(5) ?
    N3 C11 C12 C17 . . . . 56.9(5) ?
    O1 C11 C12 C13 . . . . 54.1(6) ?
    N3 C11 C12 C13 . . . . -125.7(4) ?
    C13 C12 C17 C16 . . . . 0.8(5) ?
    C11 C12 C17 C16 . . . . 178.2(4) ?
    C13 C12 C17 N4 . . . . 179.0(3) ?
    C11 C12 C17 N4 . . . . -3.7(5) ?
    C20 N4 C17 C16 . . . . -110.6(4) ?
    C18 N4 C17 C16 . . . . 77.7(4) ?
    C20 N4 C17 C12 . . . . 71.2(5) ?
    C18 N4 C17 C12 . . . . -100.5(4) ?
    C22 N5 C20 N4 . . . . -172.8(4) ?
    C22 N5 C20 C21 . . . . 8.5(6) ?
    C17 N4 C20 N5 . . . . 9.5(6) ?
    C18 N4 C20 N5 . . . . -179.7(4) ?
    C17 N4 C20 C21 . . . . -171.6(4) ?
    C18 N4 C20 C21 . . . . -0.8(6) ?
    C9 N1 C1 C6 . . . . -46.4(6) ?
    N2 N1 C1 C6 . . . . 131.5(4) ?
    C9 N1 C1 C2 . . . . 133.1(5) ?
    N2 N1 C1 C2 . . . . -49.0(6) ?
    C20 N4 C18 C19 . . . . 72.7(5) ?
    C17 N4 C18 C19 . . . . -115.9(5) ?
    C20 N4 C18 C8 . . . . -111.4(4) ?
    C17 N4 C18 C8 . . . . 60.0(4) ?
    C9 C8 C18 C19 . . . . -170.2(5) ?
    C7 C8 C18 C19 . . . . 16.6(7) ?
    C9 C8 C18 N4 . . . . 14.3(6) ?
    C7 C8 C18 N4 . . . . -158.9(4) ?
    C35 C34 C39 C38 . . . . -3.0(6) ?
    N8 C34 C39 C38 . . . . 177.1(4) ?
    C34 C39 C38 C37 . . . . 1.3(7) ?
    C17 C12 C13 C14 . . . . -2.9(6) ?
    C11 C12 C13 C14 . . . . 179.7(4) ?
    C30 N6 C28 O2 . . . . 170.1(4) ?
    C29 N6 C28 O2 . . . . -12.9(6) ?
    C30 N6 C28 C23 . . . . -9.6(5) ?
    C29 N6 C28 C23 . . . . 167.4(4) ?
    C24 C23 C28 O2 . . . . -70.1(5) ?
    C22 C23 C28 O2 . . . . 105.2(5) ?
    C24 C23 C28 N6 . . . . 109.7(5) ?
    C22 C23 C28 N6 . . . . -75.0(5) ?
    C22 C23 C24 C25 . . . . 2.6(6) ?
    C28 C23 C24 C25 . . . . 177.9(4) ?
    N5 C22 C27 C26 . . . . 178.2(4) ?
    C23 C22 C27 C26 . . . . 2.8(6) ?
    C39 C34 C35 C36 . . . . 2.1(7) ?
    N8 C34 C35 C36 . . . . -178.0(4) ?
    N1 N2 C7 C8 . . . . 0.1(4) ?
    N1 N2 C7 C40 . . . . 178.7(4) ?
    C9 C8 C7 N2 . . . . -2.1(5) ?
    C18 C8 C7 N2 . . . . 172.4(4) ?
    C9 C8 C7 C40 . . . . 179.5(4) ?
    C18 C8 C7 C40 . . . . -6.0(7) ?
    N2 N1 C9 C8 . . . . -3.5(4) ?
    C1 N1 C9 C8 . . . . 174.6(4) ?
    N2 N1 C9 N3 . . . . 169.9(3) ?
    C1 N1 C9 N3 . . . . -12.0(6) ?
    C7 C8 C9 N1 . . . . 3.3(4) ?
    C18 C8 C9 N1 . . . . -171.3(4) ?
    C7 C8 C9 N3 . . . . -168.9(4) ?
    C18 C8 C9 N3 . . . . 16.6(7) ?
    C11 N3 C9 N1 . . . . 110.1(5) ?
    C10 N3 C9 N1 . . . . -60.2(5) ?
    C11 N3 C9 C8 . . . . -78.4(6) ?
    C10 N3 C9 C8 . . . . 111.3(5) ?
    C2 C1 C6 C5 . . . . -4.3(7) ?
    N1 C1 C6 C5 . . . . 175.1(4) ?
    C14 C15 C16 C17 . . . . -0.9(7) ?
    C12 C17 C16 C15 . . . . 1.1(6) ?
    N4 C17 C16 C15 . . . . -177.1(4) ?
    N8 N7 C32 C31 . . . . -1.8(5) ?
    N8 N7 C32 C33 . . . . -179.9(4) ?
    C23 C24 C25 C26 . . . . 0.1(7) ?
    C16 C15 C14 C13 . . . . -1.2(7) ?
    C12 C13 C14 C15 . . . . 3.1(6) ?
    N8 C30 C31 C32 . . . . -0.1(5) ?
    N6 C30 C31 C32 . . . . -177.9(4) ?
    N7 C32 C31 C30 . . . . 1.2(5) ?
    C33 C32 C31 C30 . . . . 179.1(5) ?
    C24 C25 C26 C27 . . . . -1.3(7) ?
    C22 C27 C26 C25 . . . . -0.2(7) ?
    C34 C35 C36 C37 . . . . 0.6(7) ?
    C5 C4 C3 C2 . . . . -3.5(8) ?
    C35 C36 C37 C38 . . . . -2.3(8) ?
    C39 C38 C37 C36 . . . . 1.3(8) ?
    C4 C3 C2 C1 . . . . 0.2(8) ?
    C6 C1 C2 C3 . . . . 3.7(7) ?
    N1 C1 C2 C3 . . . . -175.8(4) ?
    C1 C6 C5 C4 . . . . 1.1(7) ?
    C3 C4 C5 C6 . . . . 2.8(8) ?
loop_
    _geom_hbond_atom_site_label_D
    _geom_hbond_atom_site_label_H
    _geom_hbond_atom_site_label_A
    _geom_hbond_site_symmetry_A
    _geom_hbond_distance_DH
    _geom_hbond_distance_HA
    _geom_hbond_distance_DA
    _geom_hbond_angle_DHA
    C15 H15 O2 2_554 0.93 2.570 3.173(6) 124(3)
    C36 H36 O1 4_455 0.93 2.550 3.409(6) 153(3)
_iucr_refine_instructions_details
;
TITL sp660 in C c
CELL  0.71073  13.1480  28.6400   9.7570   90.000  100.190   90.000
ZERR     4.00   0.0050   0.0070   0.0040    0.000    0.020    0.000
LATT  -7
SYMM    X, - Y, 1/2 + Z
SFAC  C    H    N    O
UNIT  160  144  32   8
MERG   2
FMAP   2
ACTA
BOND $H
ACTA
HTAB    2.00000
BOND
conf
L.S.   4
WGHT    0.052300
FVAR       9.88593
N4    3    0.674040    0.061272    0.740878    11.00000    0.04163    0.06088 =
         0.04027    0.00121    0.00163    0.01102
N3    3    0.778434    0.142357    0.641071    11.00000    0.04772    0.03919 =
         0.07238   -0.01015    0.00287    0.00677
N2    3    0.967207    0.066938    0.539563    11.00000    0.03426    0.05314 =
         0.08248   -0.01973    0.00365    0.00145
N5    3    0.555163    0.105243    0.824490    11.00000    0.04752    0.05736 =
         0.05070   -0.00555    0.00735    0.00605
N8    3    0.240211    0.157968    0.721155    11.00000    0.04312    0.05286 =
         0.04634    0.00174    0.00675    0.00306
N7    3    0.246990    0.195399    0.634913    11.00000    0.05417    0.06362 =
         0.05680    0.01556    0.00994   -0.00685
N6    3    0.316762    0.082404    0.780197    11.00000    0.04446    0.04904 =
         0.06118    0.00084    0.00322    0.00408
O1    4    0.632605    0.185742    0.592846    11.00000    0.06878    0.03906 =
         0.13371    0.00431    0.01916    0.01745
O2    4    0.365166    0.049211    0.990996    11.00000    0.10069    0.05439 =
         0.07547    0.01382    0.00432    0.00957
C30   1    0.306839    0.123413    0.699034    11.00000    0.03867    0.06905 =
         0.04653   -0.00309   -0.00338    0.00243
C22   1    0.522317    0.134663    0.922964    11.00000    0.06158    0.04877 =
         0.05072   -0.00645    0.00473    0.01243
C11   1    0.674847    0.148084    0.588376    11.00000    0.05078    0.05403 =
         0.06526    0.00951    0.00899    0.00594
C8    1    0.843201    0.058272    0.671575    11.00000    0.03622    0.04675 =
         0.05575   -0.01272   -0.00695    0.00364
N1    3    0.908641    0.106312    0.533348    11.00000    0.03910    0.04872 =
         0.07164   -0.00293    0.00630   -0.00019
C34   1    0.172085    0.160050    0.818597    11.00000    0.03968    0.04378 =
         0.05056    0.00645    0.00978    0.00493
C23   1    0.427145    0.125587    0.965313    11.00000    0.05461    0.03972 =
         0.04835    0.00201    0.00646    0.01450
C12   1    0.618944    0.105720    0.525894    11.00000    0.03446    0.04548 =
         0.04965    0.00230    0.00323    0.01593
C17   1    0.616633    0.064896    0.600850    11.00000    0.03211    0.04885 =
         0.04158    0.00478    0.00382    0.00733
C20   1    0.643569    0.085191    0.849546    11.00000    0.04958    0.04382 =
         0.04717    0.00802    0.00396    0.00029
C1    1    0.925430    0.144214    0.445268    11.00000    0.05008    0.05505 =
         0.06146   -0.00848    0.01019   -0.00117
C18   1    0.771850    0.036343    0.751595    11.00000    0.04134    0.04687 =
         0.05340    0.00235   -0.00344    0.01139
C39   1    0.114925    0.120674    0.839168    11.00000    0.05834    0.04801 =
         0.07139   -0.00172    0.02138    0.00442
AFIX  43
H39   2    0.118764    0.093775    0.786934    11.00000   -1.20000
AFIX   0
C38   1    0.051815    0.122293    0.939494    11.00000    0.06693    0.08043 =
         0.08532    0.00150    0.02684   -0.00773
AFIX  43
H38   2    0.014319    0.095909    0.955337    11.00000   -1.20000
AFIX   0
C13   1    0.564424    0.108174    0.390475    11.00000    0.05077    0.06048 =
         0.05538    0.01738    0.01378    0.01866
AFIX  43
H13   2    0.563252    0.136033    0.341251    11.00000   -1.20000
AFIX   0
C28   1    0.367513    0.082601    0.913786    11.00000    0.05127    0.05832 =
         0.06036    0.00362    0.01524    0.01730
C24   1    0.393315    0.154878    1.062542    11.00000    0.06535    0.06964 =
         0.05254    0.00391    0.01402    0.02028
AFIX  43
H24   2    0.331958    0.148337    1.093677    11.00000   -1.20000
AFIX   0
C27   1    0.575876    0.174415    0.973864    11.00000    0.06732    0.05634 =
         0.06353   -0.00853    0.01519    0.00496
AFIX  43
H27   2    0.637292    0.181620    0.943751    11.00000   -1.20000
AFIX   0
C35   1    0.161632    0.200006    0.892270    11.00000    0.05785    0.04814 =
         0.07933   -0.00384    0.02033    0.00379
AFIX  43
H35   2    0.198161    0.226687    0.876399    11.00000   -1.20000
AFIX   0
C7    1    0.928128    0.037629    0.623201    11.00000    0.03535    0.04416 =
         0.07302   -0.00881   -0.00489    0.00342
C9    1    0.836206    0.102251    0.615841    11.00000    0.04462    0.04042 =
         0.05184   -0.00828   -0.00309    0.00327
C6    1    0.842356    0.163917    0.358664    11.00000    0.05537    0.08029 =
         0.07159    0.00603    0.00670    0.00557
AFIX  43
H6    2    0.776912    0.150929    0.352944    11.00000   -1.20000
AFIX   0
C4    1    0.953277    0.221335    0.287675    11.00000    0.09397    0.06212 =
         0.06490   -0.00509    0.01682   -0.00426
AFIX  43
H4    2    0.962289    0.248345    0.238281    11.00000   -1.20000
AFIX   0
C15   1    0.510659    0.030058    0.404291    11.00000    0.05421    0.06689 =
         0.05364    0.00195   -0.00900   -0.00939
AFIX  43
H15   2    0.474400    0.004254    0.363462    11.00000   -1.20000
AFIX   0
C40   1    0.975193   -0.009718    0.648517    11.00000    0.05296    0.06124 =
         0.10059   -0.01719    0.00710    0.01642
AFIX 137
H40A  2    1.004528   -0.012961    0.745379    11.00000   -1.50000
H40B  2    1.028388   -0.013561    0.593553    11.00000   -1.50000
H40C  2    0.922927   -0.033080    0.622897    11.00000   -1.50000
AFIX   0
C16   1    0.561543    0.027231    0.539733    11.00000    0.04191    0.06077 =
         0.05469    0.00569    0.00734   -0.00141
AFIX  43
H16   2    0.558727   -0.000164    0.590098    11.00000   -1.20000
AFIX   0
C10   1    0.835348    0.182505    0.708471    11.00000    0.08270    0.05197 =
         0.10204   -0.03002    0.00083   -0.00601
AFIX  33
H10A  2    0.906352    0.174017    0.739240    11.00000   -1.50000
H10B  2    0.805575    0.192001    0.787072    11.00000   -1.50000
H10C  2    0.831462    0.207839    0.643326    11.00000   -1.50000
AFIX   0
C32   1    0.316364    0.182532    0.557351    11.00000    0.04565    0.08838 =
         0.05249    0.01683    0.00535   -0.00703
C25   1    0.450999    0.193592    1.112522    11.00000    0.10598    0.04949 =
         0.04927   -0.00765    0.00024    0.01969
AFIX  43
H25   2    0.428289    0.213011    1.177313    11.00000   -1.20000
AFIX   0
C14   1    0.512332    0.070091    0.328423    11.00000    0.06220    0.08073 =
         0.05231   -0.00840   -0.00751    0.00360
AFIX  43
H14   2    0.478695    0.071462    0.236269    11.00000   -1.20000
AFIX   0
C31   1    0.356333    0.138278    0.595125    11.00000    0.04368    0.10497 =
         0.05002    0.00224    0.01030    0.01213
AFIX  43
H31   2    0.406330    0.122236    0.557339    11.00000   -1.20000
AFIX   0
C26   1    0.541274    0.203485    1.067203    11.00000    0.08671    0.05197 =
         0.06333   -0.00135    0.01003    0.00307
AFIX  43
H26   2    0.579108    0.229908    1.099708    11.00000   -1.20000
AFIX   0
C36   1    0.097914    0.200949    0.988931    11.00000    0.07205    0.06005 =
         0.08973   -0.01616    0.02427    0.00365
AFIX  43
H36   2    0.091349    0.228474    1.037180    11.00000   -1.20000
AFIX   0
C21   1    0.716478    0.084421    0.986568    11.00000    0.07233    0.08915 =
         0.04611   -0.00607   -0.00086    0.02482
AFIX  33
H21A  2    0.777669    0.067385    0.976792    11.00000   -1.50000
H21B  2    0.683570    0.069554    1.055349    11.00000   -1.50000
H21C  2    0.734821    0.115831    1.015194    11.00000   -1.50000
AFIX   0
C3    1    1.036294    0.200264    0.366747    11.00000    0.07437    0.08456 =
         0.07010    0.01450    0.01091   -0.02807
AFIX  43
H3    2    1.102248    0.212037    0.367007    11.00000   -1.20000
AFIX   0
C37   1    0.043673    0.162344    1.016203    11.00000    0.07362    0.08069 =
         0.08742   -0.01167    0.02865    0.00759
AFIX  43
H37   2    0.002440    0.162975    1.084418    11.00000   -1.20000
AFIX   0
C19   1    0.784585   -0.003312    0.821404    11.00000    0.06831    0.07224 =
         0.07729    0.02096    0.01313    0.02659
AFIX  93
H19A  2    0.731530   -0.015046    0.863047    11.00000   -1.20000
H19B  2    0.846614   -0.019524    0.828957    11.00000   -1.20000
AFIX   0
C29   1    0.274518    0.039050    0.712787    11.00000    0.07987    0.06639 =
         0.09723   -0.01564   -0.00871    0.00573
AFIX 137
H29A  2    0.257555    0.017989    0.781905    11.00000   -1.50000
H29B  2    0.324993    0.024829    0.666027    11.00000   -1.50000
H29C  2    0.213373    0.045972    0.646332    11.00000   -1.50000
AFIX   0
C2    1    1.023778    0.162029    0.445686    11.00000    0.04926    0.08063 =
         0.07530   -0.00782   -0.00133   -0.01485
AFIX  43
H2    2    1.080957    0.147940    0.499616    11.00000   -1.20000
AFIX   0
C33   1    0.343147    0.215208    0.451229    11.00000    0.08298    0.13990 =
         0.07337    0.03851    0.02181   -0.01383
AFIX  33
H33A  2    0.301563    0.242850    0.448751    11.00000   -1.50000
H33B  2    0.330339    0.200431    0.361510    11.00000   -1.50000
H33C  2    0.414871    0.223487    0.474755    11.00000   -1.50000
AFIX   0
C5    1    0.855739    0.202649    0.280744    11.00000    0.07302    0.08876 =
         0.07119    0.00513    0.01393    0.02226
AFIX  43
H5    2    0.799363    0.216213    0.223609    11.00000   -1.20000
HKLF 4
REM  sp660 in C c
REM R1 =  0.0378 for   2014 Fo > 4sig(Fo)  and  0.1212 for all   3787 data
REM    453 parameters refined using      2 restraints
END
WGHT      0.0526      0.0000
REM Highest difference peak  0.152,  deepest hole -0.148,  1-sigma level  0.037
Q1    1   0.3592  0.1741  0.8130  11.00000  0.05    0.15
Q2    1   0.7359  0.0396  1.0308  11.00000  0.05    0.15
Q3    1   0.3714  0.1498  0.7342  11.00000  0.05    0.14
Q4    1   0.9143  0.0846  0.7728  11.00000  0.05    0.14
Q5    1   0.3768  0.1452  0.8863  11.00000  0.05    0.14
Q6    1   0.6571  0.0971  0.6982  11.00000  0.05    0.13
Q7    1   0.2537  0.1999  0.7949  11.00000  0.05    0.13
Q8    1   0.4327  0.2311  0.9530  11.00000  0.05    0.13
Q9    1   0.3350  0.1997  0.7248  11.00000  0.05    0.12
Q10   1   0.1033  0.1790  0.6994  11.00000  0.05    0.12
Q11   1   0.5153  0.2132  0.8775  11.00000  0.05    0.12
Q12   1   0.5635  0.1999  0.4574  11.00000  0.05    0.12
Q13   1   0.9191  0.2899  0.3535  11.00000  0.05    0.12
Q14   1   0.7649  0.0986  0.4753  11.00000  0.05    0.12
Q15   1   0.3458  0.1143  0.7993  11.00000  0.05    0.12
Q16   1   0.6463  0.1450  0.7696  11.00000  0.05    0.12
Q17   1   0.5663  0.1097  0.6794  11.00000  0.05    0.12
Q18   1   0.6074  0.0758  0.6513  11.00000  0.05    0.12
Q19   1   0.9945  0.1855  0.5629  11.00000  0.05    0.12
Q20   1   0.2993  0.1404  0.9429  11.00000  0.05    0.11
;
data_global
_journal_date_recd_electronic     2013-06-11
_journal_date_accepted     2013-09-17
_journal_name_full     'Acta Crystallographica, Section E'
_journal_year     2013
_journal_volume     69
_journal_issue     10
_journal_page_first     o1583
_journal_page_last     o1583
_journal_paper_category     QO
_journal_paper_doi     10.1107/S1600536813025671
_journal_coeditor_code     LD2108
_publ_contact_author_name     'Meneghetti, Fiorella'
_publ_contact_author_address
;
Department of Pharmaceutical Chemistry
University of Milano
via L. Mangiagalli, 25
20133-Milano, Italy
;
_publ_contact_author_email     fiorella.meneghetti@unimi.it
_publ_contact_author_fax     '+39 2 50319355'
_publ_contact_author_phone     '+39 2 50319306'
_publ_section_title
;\
(<i>E</i>)-2-{[1-(3,11-Dimethyl-4-methylene-10-oxo-1-phenyl-4,5,10,11-\
tetrahydro-1<i>H</i>-benzo[<i>b</i>]pyrazolo[3,4-<i>f</i>][1,5]diazocin-5-\
yl)ethylidene]amino}-<i>N</i>-methyl-<i>N</i>-(3-methyl-1-phenyl-1<i>H</i>-\
pyrazol-5-yl)benzamide
;
loop_
    _publ_author_name
    _publ_author_address
    'Meneghetti, Fiorella'
;
Department of Pharmaceutical Sciences
University of Milano
via L. Mangiagalli, 25
20133-Milano, Italy
;
    'Maggio, Benedetta'
;
Dipartimento di Scienze e Tecnologie Biologiche,
Chimiche e Farmaceutiche
University of Palermo
via Archirafi, 32
90123-Palermo, Italy
;
_publ_section_synopsis     .
