# Supplementary material for: (E)-2-{[1-(3,11-Dimethyl-4-methyl­ene-10-oxo-1-phenyl-4,5,10,11-tetra­hydro-1H-benzo[b]pyrazolo­[3,4-f][1,5]diazo­cin-5-yl)ethyl­idene]amino}-N-methyl-N-(3-methyl-1-phenyl-1H-pyrazol-5-yl)benzamide
Source: Acta Crystallogr Sect E Struct Rep Online. 2013 Sep 25;69(Pt 10):o1583. doi: 10.1107/S1600536813025671 (PMC3790440; doi:10.1107/S1600536813025671)
Supplement: Supplementary file 2 [file e-69-o1583-Isup2.hkl]

#
# h,k,l, Fc-squared, Fo-squared, sigma(Fo-squared) and status flag
#
data_I
_shelx_title ' sp660 in C c'
_shelx_refln_list_code          4
_shelx_F_calc_maximum      272.32
_exptl_crystal_F_000      1392.00
_reflns_d_resolution_high  0.8414
 
loop_
 _symmetry_equiv_pos_as_xyz
 'x, y, z'
 'x, -y, z+1/2'
 'x+1/2, y+1/2, z'
 'x+1/2, -y+1/2, z+1/2'
 
_cell_length_a    13.1480
_cell_length_b    28.6400
_cell_length_c     9.7570
_cell_angle_alpha  90.000
_cell_angle_beta  100.190
_cell_angle_gamma  90.000
 
_shelx_F_squared_multiplier     1.000
 
loop_
 _refln_index_h
 _refln_index_k
 _refln_index_l
 _refln_F_squared_calc
 _refln_F_squared_meas
 _refln_F_squared_sigma
 _refln_observed_status
 -15   1  -1       38.76       31.63     62.69 o
 -13   1  -1      157.21       63.90     61.28 o
 -11   1  -1       33.43       34.76     45.82 o
  -9   1  -1      372.65      357.56     24.33 o
  -7   1  -1      502.56      514.42     18.86 o
  -5   1  -1     1138.19     1055.21     20.08 o
  -3   1  -1    25334.34    25447.52    278.13 o
  -1   1  -1    11884.67    13563.88    292.58 o
   1   1  -1    13361.69    18300.38    864.35 o
   3   1  -1    17600.68    18953.54    107.88 o
   5   1  -1      993.26      960.72     39.77 o
   7   1  -1     2680.01     2925.04     48.04 o
   9   1  -1       22.10       44.18     30.24 o
  11   1  -1      203.83      207.82     36.12 o
  13   1  -1      240.46      237.81     24.51 o
  15   1  -1      168.48      199.29     40.31 o
 -14   2  -1      331.53      275.46     45.08 o
 -12   2  -1      283.84      244.99     36.66 o
 -10   2  -1       34.95       17.27     56.69 o
  -8   2  -1      245.59      253.78     25.34 o
  -6   2  -1     3989.29     3861.75     49.55 o
  -4   2  -1     2072.48     2074.35     31.47 o
  -2   2  -1    58778.64    61006.73    258.72 o
   0   2  -1    65068.59    80201.56    252.31 o
   2   2  -1     8268.20    10119.67     81.29 o
   4   2  -1     3147.87     3317.27     34.74 o
   6   2  -1     5479.86     5953.65     58.86 o
   8   2  -1      371.30      389.67     26.00 o
  10   2  -1      660.03      684.32     34.32 o
  12   2  -1       46.08       90.36     66.29 o
  14   2  -1       36.03       75.82     64.73 o
 -15   3  -1       10.02       43.49     88.03 o
 -13   3  -1      154.30      164.44     37.96 o
 -11   3  -1      182.87      102.45     71.76 o
  -9   3  -1       83.17       68.27     25.51 o
  -7   3  -1       38.96       63.17     41.64 o
  -5   3  -1      500.89      497.10     24.22 o
  -3   3  -1     7036.54     7033.87     68.67 o
  -1   3  -1    11413.01    11597.20    113.59 o
   1   3  -1    11769.70    12934.54    102.36 o
   3   3  -1    51609.82    53738.73    255.59 o
   5   3  -1       13.82       70.83     37.18 o
   7   3  -1       25.56        7.46     41.60 o
   9   3  -1      706.52      676.58     31.84 o
  11   3  -1      313.79      340.67     31.05 o
  13   3  -1      315.18      379.08     36.84 o
  15   3  -1      113.15      137.09     75.45 o
 -14   4  -1       43.26       32.93     78.61 o
 -12   4  -1      100.71      100.88     70.99 o
 -10   4  -1      393.21      393.37     33.50 o
  -8   4  -1      683.39      724.42     31.15 o
  -6   4  -1      851.62      811.20     28.92 o
  -4   4  -1     3683.35     3726.74     40.56 o
  -2   4  -1    53945.32    51965.55    255.67 o
   0   4  -1    14312.03    14147.48    118.61 o
   2   4  -1     8849.16     9546.14     84.81 o
   4   4  -1     3715.35     3872.23     37.58 o
   6   4  -1     2880.60     3068.91     42.11 o
   8   4  -1     1451.87     1415.89     36.24 o
  10   4  -1      148.69      107.58     26.42 o
  12   4  -1      260.54      244.50     34.04 o
  14   4  -1      298.71      371.49     38.99 o
 -13   5  -1       41.98       18.53     68.53 o
 -11   5  -1      944.49      969.27     44.00 o
  -9   5  -1     1270.25     1115.85     41.00 o
  -7   5  -1      455.41      429.44     28.31 o
  -5   5  -1      378.02      369.58     23.48 o
  -3   5  -1     4549.37     4322.32     43.08 o
  -1   5  -1     2225.44     1969.95     26.61 o
   1   5  -1     5950.26     5861.06     49.20 o
   3   5  -1    10286.08    10839.12    103.41 o
   5   5  -1     1327.13     1386.59     29.64 o
   7   5  -1     1693.79     1731.01     35.66 o
   9   5  -1      719.04      717.23     32.45 o
  11   5  -1      232.76      175.82     32.09 o
  13   5  -1      210.18      204.69     35.16 o
  15   5  -1       59.16       39.14     76.72 o
 -14   6  -1       17.17        0.43     79.50 o
 -12   6  -1       94.91      151.73     34.17 o
 -10   6  -1      178.01      104.73     72.13 o
  -8   6  -1        9.88        0.13     51.55 o
  -6   6  -1      728.56      786.69     29.32 o
  -4   6  -1     5833.57     5706.31     56.27 o
  -2   6  -1     6704.04     6146.89     63.59 o
   0   6  -1     3507.73     3193.80     32.19 o
   2   6  -1    13802.42    14173.90    135.78 o
   4   6  -1     1885.30     1844.34     29.55 o
   6   6  -1      391.22      342.58     22.06 o
   8   6  -1      104.22       74.46     46.33 o
  10   6  -1      905.38      893.21     37.61 o
  12   6  -1      239.84      256.98     31.41 o
  14   6  -1       39.49      118.40     76.01 o
 -13   7  -1      196.11      144.28     38.77 o
 -11   7  -1       32.09       55.38     30.79 o
  -9   7  -1      540.66      506.89     33.61 o
  -7   7  -1      713.73      744.28     31.30 o
  -5   7  -1     3257.63     3590.19     47.95 o
  -3   7  -1     4990.88     4863.33     47.09 o
  -1   7  -1       52.57       63.12     40.83 o
   1   7  -1      827.02      741.54     20.78 o
   3   7  -1     1753.32     1808.85     29.09 o
   5   7  -1      275.59      262.35     21.18 o
   7   7  -1       82.45       44.34     44.46 o
   9   7  -1      305.40      347.57     26.86 o
  11   7  -1      282.27      292.13     33.53 o
  13   7  -1       24.25       58.01     28.79 o
  15   7  -1       32.27        0.01     87.34 o
 -14   8  -1      144.13      154.32     87.96 o
 -12   8  -1      225.19      190.06     38.54 o
 -10   8  -1      210.08      213.81     31.78 o
  -8   8  -1      410.17      399.18     30.23 o
  -6   8  -1      749.64      767.14     30.70 o
  -4   8  -1     3471.81     3522.47     45.07 o
  -2   8  -1      339.90      314.55     20.89 o
   0   8  -1     3864.83     3575.55     37.08 o
   2   8  -1     6462.20     6484.69     65.67 o
   4   8  -1     2211.52     2284.25     33.77 o
   6   8  -1      707.92      706.01     27.16 o
   8   8  -1       83.86       25.64     48.03 o
  10   8  -1      567.10      536.65     33.51 o
  12   8  -1      286.78      134.33     82.17 o
  14   8  -1      184.10      171.55     37.71 o
 -13   9  -1       43.71       83.45     71.89 o
 -11   9  -1      155.64      152.50     34.13 o
  -9   9  -1     1069.07     1039.82     42.15 o
  -7   9  -1      141.16      152.26     25.59 o
  -5   9  -1     3926.02     4027.59     52.64 o
  -3   9  -1     3925.63     3906.18     44.08 o
  -1   9  -1     3035.80     2962.21     36.93 o
   1   9  -1     1199.26     1057.26     24.73 o
   3   9  -1     3283.53     3093.44     36.54 o
   5   9  -1     3473.69     3727.37     46.51 o
   7   9  -1       13.24        0.27     46.98 o
   9   9  -1      707.87      688.95     33.52 o
  11   9  -1      686.57      667.32     39.43 o
  13   9  -1       33.71       41.24     33.31 o
  15   9  -1        1.02       29.50     73.29 o
 -14  10  -1      268.23      289.17     44.00 o
 -12  10  -1       51.67       42.43     75.97 o
 -10  10  -1       27.43        0.18     69.59 o
  -8  10  -1     1002.04      955.40     38.81 o
  -6  10  -1      483.68      523.97     29.30 o
  -4  10  -1     2632.55     2634.46     43.12 o
  -2  10  -1      195.85      209.82     20.71 o
   0  10  -1     1981.48     1831.04     31.66 o
   2  10  -1     1973.70     1833.18     30.85 o
   4  10  -1      761.36      803.80     27.58 o
   6  10  -1     3232.29     3427.49     48.89 o
   8  10  -1       81.70       65.11     21.81 o
  10  10  -1      514.97      524.39     34.40 o
  12  10  -1      196.81      206.13     34.81 o
  14  10  -1      108.50      113.20     36.55 o
 -13  11  -1       16.05       75.30     77.22 o
 -11  11  -1      242.73      175.57     37.73 o
  -9  11  -1      176.91       61.17     68.62 o
  -7  11  -1      561.29      512.82     32.16 o
  -5  11  -1      736.13      735.99     30.76 o
  -3  11  -1     3360.54     3569.52     47.32 o
  -1  11  -1     4671.49     4537.12     47.56 o
   1  11  -1      541.84      478.22     23.00 o
   3  11  -1     1109.75     1094.04     27.10 o
   5  11  -1      160.22      143.10     21.94 o
   7  11  -1      364.69      374.39     27.32 o
   9  11  -1      625.35      531.83     34.22 o
  11  11  -1      321.50      307.00     34.38 o
  13  11  -1       16.71        0.07     71.33 o
 -14  12  -1        8.68        0.13     98.63 o
 -12  12  -1      167.52      158.65     85.98 o
 -10  12  -1      337.25      345.78     38.26 o
  -8  12  -1      217.51      225.97     30.98 o
  -6  12  -1       35.22       22.92     50.14 o
  -4  12  -1     1946.38     2109.76     41.92 o
  -2  12  -1       25.62       30.57     47.30 o
   0  12  -1       69.83        9.90     42.34 o
   2  12  -1     1091.38     1023.27     28.82 o
   4  12  -1     1597.62     1675.24     34.14 o
   6  12  -1     1682.79     1699.04     39.19 o
   8  12  -1      341.06      352.10     28.27 o
  10  12  -1      723.67      766.07     37.95 o
  12  12  -1      156.99      138.02     34.05 o
  14  12  -1       43.46        0.08     78.48 o
 -13  13  -1        9.41       46.35     81.23 o
 -11  13  -1      124.91       57.38     84.72 o
  -9  13  -1       75.54       49.13     69.62 o
  -7  13  -1       16.64        0.04     60.23 o
  -5  13  -1      196.62      188.09     25.41 o
  -3  13  -1      324.15      302.61     25.89 o
  -1  13  -1     1427.40     1423.89     35.81 o
   1  13  -1      755.33      767.57     28.00 o
   3  13  -1     5418.57     5291.95     55.96 o
   5  13  -1      484.91      512.99     26.54 o
   7  13  -1      239.14      241.03     25.44 o
   9  13  -1       15.16        0.02     60.04 o
  11  13  -1      286.22      295.37     35.63 o
  13  13  -1      234.85      120.70     83.63 o
 -12  14  -1      243.17      109.76     94.21 o
 -10  14  -1        3.76        0.04     80.62 o
  -8  14  -1       66.49      101.26     59.32 o
  -6  14  -1      430.40      388.64     30.90 o
  -4  14  -1       90.93       86.30     55.22 o
  -2  14  -1      647.53      658.88     29.83 o
   0  14  -1     1139.12     1154.92     33.57 o
   2  14  -1     1423.05     1445.45     33.97 o
   4  14  -1       32.77       30.01     43.78 o
   6  14  -1      387.56      393.65     27.45 o
   8  14  -1      161.31       98.32     56.07 o
  10  14  -1       60.96       39.10     65.54 o
  12  14  -1      122.96       66.83     75.88 o
  14  14  -1       21.91       79.94     74.30 o
 -13  15  -1      137.43      128.74     99.25 o
 -11  15  -1       10.96       61.87     79.84 o
  -9  15  -1      651.64      681.47     44.49 o
  -7  15  -1      489.47      440.07     36.00 o
  -5  15  -1       98.24      110.89     27.39 o
  -3  15  -1     2041.92     2124.65     45.40 o
  -1  15  -1      863.62      906.56     34.13 o
   1  15  -1     2208.88     2148.33     42.20 o
   3  15  -1      739.90      760.36     30.54 o
   5  15  -1      313.18      366.32     27.17 o
   7  15  -1      145.81       74.77     57.00 o
   9  15  -1      602.15      554.33     37.31 o
  11  15  -1      325.49      289.99     35.97 o
  13  15  -1       31.51       32.91     76.61 o
 -12  16  -1       30.79       69.17     82.53 o
 -10  16  -1      205.76      216.84     40.07 o
  -8  16  -1       34.29       98.50     31.83 o
  -6  16  -1      213.03      198.85     32.34 o
  -4  16  -1      284.27      288.56     30.21 o
  -2  16  -1      994.81     1006.65     35.59 o
   0  16  -1      830.01      893.96     32.89 o
   2  16  -1      424.32      474.11     28.30 o
   4  16  -1      231.87      247.89     25.94 o
   6  16  -1      236.66      269.24     28.24 o
   8  16  -1        0.26        1.66     61.78 o
  10  16  -1      371.36      367.11     35.80 o
  12  16  -1       23.85       70.58     65.37 o
 -11  17  -1       73.36       42.60     92.30 o
  -9  17  -1       28.61      132.77     82.12 o
  -7  17  -1      145.25      190.25     34.43 o
  -5  17  -1      326.01      346.44     33.18 o
  -3  17  -1     1232.37     1291.61     41.82 o
  -1  17  -1      156.19      140.77     26.50 o
   1  17  -1      633.33      567.93     31.34 o
   3  17  -1     1666.02     1758.23     41.41 o
   5  17  -1      387.66      381.63     30.36 o
   7  17  -1       69.59       76.89     56.21 o
   9  17  -1       92.37      111.70     30.11 o
  11  17  -1       50.23        4.24     68.87 o
  13  17  -1       64.52        0.00     85.65 o
 -12  18  -1      256.80      381.59     47.21 o
 -10  18  -1      141.17       40.91     94.54 o
  -8  18  -1      511.92      572.57     41.93 o
  -6  18  -1      222.90      238.98     33.95 o
  -4  18  -1      977.61     1078.34     40.45 o
  -2  18  -1      411.11      429.23     32.43 o
   0  18  -1       14.62        0.32     60.42 o
   2  18  -1      124.26      153.59     27.80 o
   4  18  -1     1396.08     1481.24     42.73 o
   6  18  -1      591.65      615.51     34.67 o
   8  18  -1       19.75       46.40     61.19 o
  10  18  -1      239.18      261.81     34.14 o
  12  18  -1       95.72       56.75     76.96 o
 -11  19  -1       30.43        0.00     92.71 o
  -9  19  -1      286.52      270.83     43.36 o
  -7  19  -1      269.29      211.12     37.63 o
  -5  19  -1      668.30      677.19     40.11 o
  -3  19  -1       33.61       32.83     62.15 o
  -1  19  -1      467.69      450.61     34.48 o
   1  19  -1      219.21      183.88     30.30 o
   3  19  -1       34.81        0.44     56.86 o
   5  19  -1      391.08      396.83     34.00 o
   7  19  -1      322.84      247.00     35.50 o
   9  19  -1      150.57       32.87     73.95 o
  11  19  -1      202.75      114.87     80.93 o
 -12  20  -1       41.29       65.37     45.72 o
 -10  20  -1       53.94        0.02     95.64 o
  -8  20  -1      647.47      670.33     48.86 o
  -6  20  -1       29.27       21.62     73.08 o
  -4  20  -1      320.49      317.24     35.25 o
  -2  20  -1      273.35      315.32     33.49 o
   0  20  -1      965.02     1065.42     41.78 o
   2  20  -1      948.42      957.07     40.05 o
   4  20  -1      582.00      700.57     36.49 o
   6  20  -1      442.19      453.30     34.67 o
   8  20  -1       26.88        0.38     65.35 o
  10  20  -1        7.47        0.06     71.44 o
  12  20  -1       29.09       57.68     71.32 o
 -11  21  -1       30.43        0.01    101.83 o
  -9  21  -1       88.08       96.00     92.39 o
  -7  21  -1      283.63      365.55     41.33 o
  -5  21  -1      477.26      381.02     41.53 o
  -3  21  -1      869.07      832.46     44.68 o
  -1  21  -1      364.40      343.73     37.19 o
   1  21  -1      952.05      931.29     41.57 o
   3  21  -1       63.98      107.24     63.55 o
   5  21  -1      509.87      451.49     36.94 o
   7  21  -1      152.90      173.57     32.21 o
   9  21  -1      161.42      127.07     33.11 o
  11  21  -1       68.49        0.06     78.50 o
 -10  22  -1        6.56      126.58     77.61 o
  -8  22  -1       42.15      123.84     75.84 o
  -6  22  -1      432.37      350.09     42.97 o
  -4  22  -1       95.72      124.64     36.89 o
  -2  22  -1      431.26      398.21     36.54 o
   0  22  -1      961.79     1064.12     45.12 o
   2  22  -1      156.41      158.64     34.59 o
   4  22  -1      322.54      274.15     36.71 o
   6  22  -1      200.26      122.70     75.70 o
   8  22  -1       24.82        0.35     72.65 o
  10  22  -1      124.24       69.12     74.87 o
  -9  23  -1       42.86        0.04     93.78 o
  -7  23  -1       51.78      133.50     85.98 o
  -5  23  -1      455.20      514.16     44.99 o
  -3  23  -1       17.56        0.00     81.31 o
  -1  23  -1     1511.66     1474.19     54.21 o
   1  23  -1      741.17      790.64     43.35 o
   3  23  -1      408.55      417.74     37.73 o
   5  23  -1      345.20      313.83     37.12 o
   7  23  -1      207.34      227.21     37.26 o
   9  23  -1       15.40       14.56     68.57 o
  11  23  -1       26.37        0.05     69.67 o
 -10  24  -1       19.25       35.28     43.64 o
  -8  24  -1        4.89       19.30     96.49 o
  -6  24  -1      101.65      186.68     39.08 o
  -4  24  -1      737.47      765.95     48.61 o
  -2  24  -1      152.05       91.05     79.57 o
   0  24  -1       94.59      122.36     80.56 o
   2  24  -1      576.54      654.32     43.04 o
   4  24  -1       69.15      113.08     33.89 o
   6  24  -1      488.81      472.38     42.37 o
   8  24  -1       27.83       72.80     69.28 o
  10  24  -1       68.54        0.49     76.28 o
  -9  25  -1       14.92       83.14     99.76 o
  -7  25  -1       51.11       24.85     90.71 o
  -5  25  -1       13.23        0.06     91.60 o
  -3  25  -1      374.55      370.41     43.98 o
  -1  25  -1       13.73        0.48     82.78 o
   1  25  -1     1098.18     1216.20     54.82 o
   3  25  -1      421.84      427.31     41.04 o
   5  25  -1      154.90       58.06     89.61 o
   7  25  -1      183.40      230.44     36.35 o
   9  25  -1       56.57      112.13     71.77 o
  -8  26  -1       17.35        0.21    100.83 o
  -6  26  -1       56.24        0.03     90.10 o
  -4  26  -1      731.99      700.27     50.50 o
  -2  26  -1      238.95      241.90     41.97 o
   0  26  -1     3429.55     3457.29     77.22 o
   2  26  -1       57.52        0.61     88.48 o
   4  26  -1       86.76        0.91     82.11 o
   6  26  -1       73.39        0.61     84.97 o
   8  26  -1        6.67       17.19     72.15 o
  10  26  -1       49.21       41.20     76.44 o
  -7  27  -1       26.49      104.92     88.85 o
  -5  27  -1       29.04        0.02     93.63 o
  -3  27  -1        2.60       42.88     87.15 o
  -1  27  -1      593.74      609.70     49.78 o
   1  27  -1      747.49      694.80     53.22 o
   3  27  -1      235.27      299.68     42.30 o
   5  27  -1      332.44      335.33     40.79 o
   7  27  -1       36.71      104.65     74.87 o
   9  27  -1       48.71      112.30     73.60 o
  -8  28  -1      192.76      252.68     53.24 o
  -6  28  -1        4.74        0.01     94.31 o
  -4  28  -1       19.85        0.08     92.41 o
  -2  28  -1       30.43        0.08    101.43 o
   0  28  -1       40.11        0.30    104.21 o
   2  28  -1      363.03      290.07     46.77 o
   4  28  -1      140.09      102.79     83.88 o
   6  28  -1       43.65        0.43     94.62 o
   8  28  -1       40.10        0.20     75.06 o
  -7  29  -1       67.20      198.65    109.56 o
  -5  29  -1       69.12        0.03     91.34 o
  -3  29  -1       89.53       18.38     99.98 o
  -1  29  -1       52.50        0.33    100.25 o
   1  29  -1       28.96        0.62     87.09 o
   3  29  -1        2.82        0.12     90.40 o
   5  29  -1       11.35       38.50     88.66 o
   7  29  -1       84.57      151.69     37.92 o
  -6  30  -1      128.50      175.46     99.53 o
  -4  30  -1      158.21        6.08    104.59 o
  -2  30  -1      106.76      124.21     44.68 o
   0  30  -1       99.44       24.06     97.40 o
   2  30  -1      173.62      121.46    107.12 o
   4  30  -1      199.82      289.27     44.34 o
   6  30  -1       81.71       33.15     92.34 o
  -5  31  -1      163.95      176.52     95.37 o
  -3  31  -1       23.04       46.84     44.54 o
  -1  31  -1       24.48       31.61     85.26 o
   1  31  -1       58.57        0.31     99.30 o
   3  31  -1       77.44        0.08     92.05 o
   5  31  -1       27.86       66.61     86.82 o
  -4  32  -1       26.93        0.03     99.18 o
  -2  32  -1       51.22       62.64    103.66 o
   0  32  -1       28.34       68.49     92.52 o
   2  32  -1        5.60        0.01     98.17 o
   4  32  -1       76.32      150.82     96.36 o
  -3  33  -1      210.29      107.56    116.84 o
  -1  33  -1        4.82       40.68     96.98 o
   1  33  -1        5.56       61.01    101.99 o
   3  33  -1        7.86        0.05     94.80 o
 -14   0   0      169.52      139.91     41.82 o
 -12   0   0      182.76      217.06     34.92 o
 -10   0   0     1867.65     1791.93     51.26 o
  -8   0   0      684.36      730.92     31.43 o
  -6   0   0     1145.51     1237.91     31.17 o
  -4   0   0    21880.54    22214.58    191.25 o
  -2   0   0     5901.38     7306.21     69.10 o
   2   0   0     5905.34     7177.28     68.42 o
   4   0   0    21871.62    21445.15    184.10 o
   6   0   0     1145.75     1149.43     30.25 o
   8   0   0      685.58      745.34     31.34 o
  10   0   0     1866.63     1720.69     47.94 o
  12   0   0      182.89      173.88     33.96 o
  14   0   0      169.72      125.87     85.23 o
 -15   1   0      507.30      661.95     47.62 o
 -13   1   0      175.31      153.28     25.71 o
 -11   1   0       60.00       68.97     44.77 o
  -9   1   0       12.97        0.31     36.69 o
  -7   1   0     1640.93     1660.78     28.25 o
  -5   1   0     2490.74     2637.44     25.81 o
  -3   1   0     9169.54     9759.68     66.38 o
   3   1   0     9166.19     9530.40    200.48 o
   5   1   0     2490.64     2517.35     25.07 o
   7   1   0     1641.67     1635.43     26.04 o
   9   1   0       12.87       19.52     36.43 o
  11   1   0       59.91       78.26     53.24 o
  13   1   0      175.37      111.60     55.45 o
  15   1   0      507.39      520.45     33.87 o
 -14   2   0      199.55      198.86     42.00 o
 -12   2   0       43.91        8.27     66.12 o
 -10   2   0      504.72      453.00     37.05 o
  -8   2   0      117.69      100.49     24.05 o
  -6   2   0      313.13      305.07     24.05 o
  -4   2   0     2383.41     2584.80     34.38 o
  -2   2   0     1191.16     1398.51     23.31 o
   2   2   0     1190.15     1427.69     23.03 o
   4   2   0     2383.21     2586.62     33.13 o
   6   2   0      312.46      269.53     23.06 o
   8   2   0      117.59       84.50     50.66 o
  10   2   0      505.06      559.91     32.22 o
  12   2   0       43.95        0.34     59.10 o
  14   2   0      199.64      221.88     39.30 o
 -15   3   0      135.61       82.38    100.49 o
 -13   3   0      243.30      303.50     41.14 o
 -11   3   0       20.44        0.14     63.68 o
  -9   3   0       90.11       30.64     62.17 o
  -7   3   0      443.93      398.91     26.01 o
  -5   3   0     5122.36     5573.94     57.94 o
  -3   3   0      111.92       63.46     40.59 o
  -1   3   0     7551.79     8460.51     73.15 o
   1   3   0     7551.57     9225.34     76.09 o
   3   3   0      111.00      112.11     17.23 o
   5   3   0     5122.03     5351.31     55.08 o
   7   3   0      443.29      397.95     24.81 o
   9   3   0       90.22       96.01     55.70 o
  11   3   0       20.46       65.18     54.10 o
  13   3   0      243.28      227.42     39.95 o
  15   3   0      135.57      180.52     42.32 o
 -14   4   0       34.38       96.83     73.72 o
 -12   4   0       24.40       70.72     62.91 o
 -10   4   0      702.98      678.21     38.70 o
  -8   4   0      711.53      711.43     33.12 o
  -6   4   0     1404.81     1350.35     34.59 o
  -4   4   0     7003.78     7484.44     76.53 o
  -2   4   0      977.81      972.25     22.35 o
   0   4   0    45747.91    49170.55    210.54 o
   2   4   0      977.62     1077.16     22.88 o
   4   4   0     7006.19     7595.14     75.71 o
   6   4   0     1403.49     1349.14     32.29 o
   8   4   0      711.31      747.68     31.24 o
  10   4   0      703.10      689.94     36.83 o
  12   4   0       24.43       10.56     73.64 o
  14   4   0       34.31        0.08     78.28 o
 -15   5   0       23.06       96.59     81.45 o
 -13   5   0      219.89      223.46     38.51 o
 -11   5   0      114.11      158.48     33.69 o
  -9   5   0       36.13        0.32     61.33 o
  -7   5   0       25.44       52.38     43.96 o
  -5   5   0     3098.68     2984.64     43.33 o
  -3   5   0     3214.17     3138.66     35.31 o
  -1   5   0    11603.51    11791.32     94.28 o
   1   5   0    11601.16    11984.83    111.88 o
   3   5   0     3213.90     3268.99     36.15 o
   5   5   0     3096.24     3062.94     42.66 o
   7   5   0       25.60       40.44     42.52 o
   9   5   0       35.93        0.32     56.16 o
  11   5   0      113.87       32.02     71.15 o
  13   5   0      219.85      115.90     81.23 o
  15   5   0       23.06       57.36     86.32 o
 -14   6   0       38.95      104.74     36.58 o
 -12   6   0      198.93      261.45     37.84 o
 -10   6   0      166.75      166.78     32.11 o
  -8   6   0      847.69      893.75     34.87 o
  -6   6   0      315.65      331.02     24.82 o
  -4   6   0     4447.52     4538.72     45.28 o
  -2   6   0      169.38      177.66     18.30 o
   0   6   0    11236.44    11076.91     92.59 o
   2   6   0      170.50      167.61     18.60 o
   4   6   0     4448.70     4655.19     45.49 o
   6   6   0      314.71      403.97     24.23 o
   8   6   0      849.55      861.83     33.36 o
  10   6   0      167.12      172.84     31.21 o
  12   6   0      198.72       96.22     80.81 o
  14   6   0       39.08       46.67     79.16 o
 -15   7   0       26.17       46.26     98.11 o
 -13   7   0        2.64        0.10     79.74 o
 -11   7   0       87.01      136.32     74.83 o
  -9   7   0      717.47      629.97     61.31 o
  -7   7   0      129.15      186.25     24.91 o
  -5   7   0     1370.16     1372.66     34.45 o
  -3   7   0     3873.09     3695.39     39.78 o
  -1   7   0     2056.72     1989.16     28.77 o
   1   7   0     2057.89     2007.64     27.82 o
   3   7   0     3869.28     3976.26     40.55 o
   5   7   0     1369.29     1341.07     33.84 o
   7   7   0      129.22      130.24     23.98 o
   9   7   0      717.28      744.89     35.09 o
  11   7   0       86.96       75.76     71.76 o
  13   7   0        2.63        0.10     82.48 o
  15   7   0       26.15       92.27     90.35 o
 -14   8   0      123.08       92.57     43.79 o
 -12   8   0       57.34       77.67     33.97 o
 -10   8   0      368.23      331.24     38.70 o
  -8   8   0     1095.90     1160.18     41.19 o
  -6   8   0     3623.60     3716.32     53.27 o
  -4   8   0     1919.04     1838.29     36.28 o
  -2   8   0     2703.56     2560.10     34.75 o
   0   8   0    15142.45    15974.30    117.02 o
   2   8   0     2704.48     2707.04     33.74 o
   4   8   0     1918.53     2014.41     34.97 o
   6   8   0     3624.74     3807.84     52.07 o
   8   8   0     1095.27     1231.19     38.78 o
  10   8   0      368.11      374.81     35.35 o
  12   8   0       57.36       68.65     69.16 o
  14   8   0      123.06       41.61     87.49 o
 -13   9   0       56.73       45.87     87.21 o
 -11   9   0      234.88      233.62     37.28 o
  -9   9   0      878.59      957.26     40.69 o
  -7   9   0      413.52      413.75     28.68 o
  -5   9   0     3170.30     3229.46     47.65 o
  -3   9   0     1790.71     1718.20     31.86 o
  -1   9   0      102.21      102.06     19.76 o
   1   9   0      102.63       53.86     42.67 o
   3   9   0     1788.93     1768.26     31.15 o
   5   9   0     3172.43     3281.86     46.51 o
   7   9   0      413.02      418.96     27.46 o
   9   9   0      878.35      917.16     39.05 o
  11   9   0      234.54      212.61     33.61 o
  13   9   0       56.77       78.77     72.17 o
 -14  10   0       40.47       76.00     91.95 o
 -12  10   0      732.17      720.82     47.15 o
 -10  10   0      293.18      276.54     33.25 o
  -8  10   0      314.90      283.50     29.97 o
  -6  10   0      385.75      426.88     27.34 o
  -4  10   0     2897.16     2852.59     43.43 o
  -2  10   0     3710.15     3443.94     40.75 o
   0  10   0     1624.87     1651.49     29.83 o
   2  10   0     3709.13     3486.50     39.31 o
   4  10   0     2896.89     3085.25     43.92 o
   6  10   0      386.03      384.36     26.14 o
   8  10   0      315.33      274.94     27.96 o
  10  10   0      293.41      276.13     31.22 o
  12  10   0      731.67      667.17     44.07 o
  14  10   0       40.42      130.32     78.62 o
 -13  11   0      105.34       28.59     41.07 o
 -11  11   0      254.48      113.80     81.55 o
  -9  11   0      136.22      112.80     65.11 o
  -7  11   0     1545.87     1604.06     44.13 o
  -5  11   0     2636.45     2757.14     47.27 o
  -3  11   0     1253.28     1272.02     31.60 o
  -1  11   0     1633.38     1557.33     31.84 o
   1  11   0     1633.77     1612.80     30.87 o
   3  11   0     1253.05     1205.61     31.06 o
   5  11   0     2634.56     2778.21     44.65 o
   7  11   0     1545.10     1560.96     40.75 o
   9  11   0      136.17      104.24     64.94 o
  11  11   0      254.56      288.25     34.54 o
  13  11   0      105.37      125.25     73.62 o
 -14  12   0       82.70       65.20     84.82 o
 -12  12   0      281.80      247.11     43.11 o
 -10  12   0       73.25      106.41     72.58 o
  -8  12   0      262.02      299.19     30.69 o
  -6  12   0     1185.60     1318.47     38.58 o
  -4  12   0      285.32      275.81     24.59 o
  -2  12   0     1216.44     1180.98     32.11 o
   0  12   0     2146.26     2156.93     37.89 o
   2  12   0     1216.75     1128.01     29.53 o
   4  12   0      285.06      275.42     24.22 o
   6  12   0     1186.69     1289.31     37.36 o
   8  12   0      262.45      305.00     28.59 o
  10  12   0       72.97       65.81     64.76 o
  12  12   0      281.76      309.89     38.82 o
  14  12   0       82.66       85.10     85.27 o
 -13  13   0        3.50        0.03     92.99 o
 -11  13   0      298.61      275.58     43.12 o
  -9  13   0       15.83       70.70     56.66 o
  -7  13   0      434.89      444.71     33.40 o
  -5  13   0      935.98      919.21     34.10 o
  -3  13   0     3668.63     3709.29     51.24 o
  -1  13   0     1013.52      983.76     31.07 o
   1  13   0     1012.33      985.89     29.50 o
   3  13   0     3666.88     3775.48     50.06 o
   5  13   0      936.57     1003.69     32.98 o
   7  13   0      434.34      490.14     30.56 o
   9  13   0       15.80        0.11     56.31 o
  11  13   0      299.24      259.06     38.64 o
  13  13   0        3.48       39.07     76.52 o
 -12  14   0      196.32      242.00     41.03 o
 -10  14   0      222.99      199.63     39.26 o
  -8  14   0      100.74        0.38     66.97 o
  -6  14   0     1567.77     1478.73     42.77 o
  -4  14   0     2404.51     2247.36     44.53 o
  -2  14   0      351.89      342.28     25.68 o
   0  14   0      164.53       92.08     48.19 o
   2  14   0      352.18      362.12     24.09 o
   4  14   0     2402.20     2414.52     43.53 o
   6  14   0     1568.50     1680.03     42.00 o
   8  14   0      100.96      117.49     28.99 o
  10  14   0      222.90      234.60     34.62 o
  12  14   0      196.47      191.99     35.81 o
  14  14   0      178.77      183.72     39.23 o
 -13  15   0       84.08       31.09     85.78 o
 -11  15   0      576.67      596.92     46.61 o
  -9  15   0      345.17      341.86     38.42 o
  -7  15   0      372.14      302.97     31.91 o
  -5  15   0      281.05      292.17     29.54 o
  -3  15   0     2287.16     2301.91     45.41 o
  -1  15   0      177.75      230.11     25.07 o
   1  15   0      177.88      199.10     24.03 o
   3  15   0     2288.91     2326.39     43.43 o
   5  15   0      281.43      272.79     28.17 o
   7  15   0      372.04      298.21     30.75 o
   9  15   0      345.42      377.07     35.89 o
  11  15   0      577.23      565.85     39.61 o
  13  15   0       84.17       87.29     37.93 o
 -12  16   0       45.62        0.17     92.10 o
 -10  16   0       36.68        0.02     81.15 o
  -8  16   0      266.63      277.18     35.52 o
  -6  16   0     1667.21     1683.91     47.59 o
  -4  16   0      273.22      275.82     27.71 o
  -2  16   0      267.15      267.08     26.10 o
   0  16   0       23.36       73.74     43.57 o
   2  16   0      266.83      256.89     25.31 o
   4  16   0      272.59      319.51     26.25 o
   6  16   0     1666.81     1709.87     44.72 o
   8  16   0      266.19      265.08     31.11 o
  10  16   0       36.69       49.20     64.54 o
  12  16   0       45.66        0.17     71.29 o
 -13  17   0       90.22      118.03     97.05 o
 -11  17   0       41.98        0.18     89.20 o
  -9  17   0      158.14      144.33     81.39 o
  -7  17   0      468.79      471.95     36.47 o
  -5  17   0     1017.88     1033.27     41.85 o
  -3  17   0      205.89      181.95     29.17 o
  -1  17   0      327.25      285.64     29.73 o
   1  17   0      327.57      332.48     27.86 o
   3  17   0      205.57      200.72     27.90 o
   5  17   0     1018.07     1138.24     39.36 o
   7  17   0      469.10      434.69     33.46 o
   9  17   0      158.36      116.37     70.59 o
  11  17   0       41.95       32.79     34.08 o
  13  17   0       90.20       54.97     83.40 o
 -12  18   0       14.63        0.12     92.34 o
 -10  18   0       50.44       13.09     78.86 o
  -8  18   0      261.76      252.90     38.64 o
  -6  18   0       97.24       79.29     32.00 o
  -4  18   0      381.43      348.57     32.96 o
  -2  18   0      331.21      312.13     29.56 o
   0  18   0      118.25      121.94     25.85 o
   2  18   0      331.79      308.23     28.09 o
   4  18   0      381.03      378.11     32.23 o
   6  18   0       97.27       72.42     64.09 o
   8  18   0      261.83      243.90     33.00 o
  10  18   0       50.57        0.04     72.52 o
  12  18   0       14.61       32.10     68.17 o
 -11  19   0       52.98        0.07     95.83 o
  -9  19   0      312.62      346.30     43.56 o
  -7  19   0      219.14      190.05     38.02 o
  -5  19   0      686.94      722.83     42.14 o
  -3  19   0      402.09      431.79     34.36 o
  -1  19   0     1661.11     1600.14     45.39 o
   1  19   0     1659.64     1603.28     44.73 o
   3  19   0      402.25      378.66     32.57 o
   5  19   0      687.87      760.59     36.93 o
   7  19   0      219.54      195.83     33.18 o
   9  19   0      313.14      253.13     38.97 o
  11  19   0       52.98       41.73     78.38 o
 -12  20   0       16.40        0.05    105.71 o
 -10  20   0      153.30       58.22     90.79 o
  -8  20   0      140.96      163.71     39.96 o
  -6  20   0      210.17      271.18     35.23 o
  -4  20   0       80.80        0.15     76.09 o
  -2  20   0      376.37      346.79     34.98 o
   0  20   0      776.27      904.87     38.94 o
   2  20   0      375.84      411.60     32.88 o
   4  20   0       80.84       17.39     63.23 o
   6  20   0      210.00      214.69     32.04 o
   8  20   0      141.05      155.04     34.12 o
  10  20   0      153.34      206.16     36.30 o
  12  20   0       16.42       22.10     36.69 o
 -11  21   0      105.88      168.64     45.32 o
  -9  21   0       96.99       70.92     41.09 o
  -7  21   0      436.44      431.94     43.66 o
  -5  21   0       51.90       57.40     69.41 o
  -3  21   0       27.89       52.15     30.88 o
  -1  21   0      415.57      437.75     36.13 o
   1  21   0      416.28      412.44     35.40 o
   3  21   0       28.03        0.06     69.30 o
   5  21   0       51.98        0.48     65.64 o
   7  21   0      436.79      394.30     38.74 o
   9  21   0       97.04       89.04     33.68 o
  11  21   0      105.89       14.23     75.37 o
 -10  22   0       12.87       98.42     95.98 o
  -8  22   0        0.18       18.58     82.24 o
  -6  22   0      387.44      390.70     42.34 o
  -4  22   0       46.04       60.15     67.10 o
  -2  22   0     1418.13     1361.37     50.93 o
   0  22   0      362.60      343.42     36.46 o
   2  22   0     1418.51     1517.92     47.65 o
   4  22   0       45.95       51.09     63.43 o
   6  22   0      387.01      411.96     37.05 o
   8  22   0        0.18        0.41     72.49 o
  10  22   0       12.84       91.82     69.36 o
 -11  23   0        2.43        0.24     93.45 o
  -9  23   0       26.63        0.62     89.60 o
  -7  23   0      134.35      135.32     41.60 o
  -5  23   0      248.06      229.07     38.64 o
  -3  23   0      647.63      705.37     43.70 o
  -1  23   0      182.25      198.10     77.51 o
   1  23   0      182.14      188.94     34.76 o
   3  23   0      647.14      604.75     41.88 o
   5  23   0      247.92      248.79     36.18 o
   7  23   0      134.56       82.10     82.61 o
   9  23   0       26.74        0.62     75.55 o
  11  23   0        2.43       73.54     74.05 o
 -10  24   0       18.49        0.38     92.94 o
  -8  24   0       35.90       57.59     77.08 o
  -6  24   0       31.13       58.78     38.77 o
  -4  24   0      166.01       77.72     85.38 o
  -2  24   0      105.61      116.94     79.66 o
   0  24   0       34.12       21.30     34.82 o
   2  24   0      105.48      117.59     78.40 o
   4  24   0      165.79      167.75     37.91 o
   6  24   0       31.16      136.48     76.53 o
   8  24   0       35.87       28.02     71.92 o
  10  24   0       18.47        0.36     73.90 o
  -9  25   0       23.08        0.58     99.86 o
  -7  25   0       42.82      127.93     89.73 o
  -5  25   0       60.88        0.08     85.79 o
  -3  25   0      498.03      511.87     44.42 o
  -1  25   0     2119.74     2113.33     61.39 o
   1  25   0     2119.43     2094.85     62.05 o
   3  25   0      497.92      437.41     43.56 o
   5  25   0       60.84       28.25     68.83 o
   7  25   0       42.93        0.45     77.57 o
   9  25   0       23.07       70.38     73.06 o
  -8  26   0      109.34      125.51     92.49 o
  -6  26   0      187.21      209.48     43.91 o
  -4  26   0      115.08        4.94     94.57 o
  -2  26   0      125.40      170.68     41.00 o
   0  26   0      415.95      386.69     44.45 o
   2  26   0      125.49       87.79     85.57 o
   4  26   0      115.05       24.88     83.81 o
   6  26   0      187.11      108.43     40.05 o
   8  26   0      109.47        0.20     74.20 o
  -9  27   0       25.22       82.80    103.28 o
  -7  27   0      262.34      265.87     50.06 o
  -5  27   0       73.70        0.34     92.60 o
  -3  27   0      325.26      374.80     42.66 o
  -1  27   0      365.87      356.94     46.00 o
   1  27   0      365.85      158.70    101.68 o
   3  27   0      325.46      315.14     41.01 o
   5  27   0       73.62       39.78     80.27 o
   7  27   0      262.66      242.57     41.56 o
   9  27   0       25.28        0.06     95.19 o
  -8  28   0        9.68       81.31    107.87 o
  -6  28   0      164.16      228.59     45.93 o
  -4  28   0       83.77      118.73     86.01 o
  -2  28   0       46.09      137.12     87.05 o
   0  28   0        9.85       91.96     79.25 o
   2  28   0       45.91       29.06     91.17 o
   4  28   0       83.75        0.37     85.71 o
   6  28   0      164.08       53.98     91.00 o
   8  28   0        9.66        0.30     84.69 o
  -7  29   0        5.30       72.12     80.56 o
  -5  29   0      231.28      229.15     46.96 o
  -3  29   0      576.06      503.14     51.82 o
  -1  29   0      592.10      586.87     49.39 o
   1  29   0      591.25      566.42     48.75 o
   3  29   0      576.68      557.89     49.79 o
   5  29   0      231.39      227.46     44.39 o
   7  29   0        5.33        0.50     99.05 o
  -6  30   0       13.32        0.12    103.43 o
  -4  30   0      237.58      289.37     49.38 o
  -2  30   0      171.48       22.73    102.95 o
   0  30   0      104.61       15.54     97.56 o
   2  30   0      171.56      171.99     45.28 o
   4  30   0      238.01      197.70     47.03 o
   6  30   0       13.31       48.99     88.98 o
  -5  31   0      117.45       82.31    109.74 o
  -3  31   0      122.08       87.08     96.88 o
  -1  31   0       34.51        7.89     93.34 o
   1  31   0       34.60        0.07     89.66 o
   3  31   0      121.86       62.66     95.95 o
   5  31   0      117.25       75.56     45.29 o
  -4  32   0       74.58        0.14    113.87 o
  -2  32   0        6.15        0.08     94.74 o
   0  32   0       13.09       73.22     89.98 o
   2  32   0        6.26        0.07     96.65 o
   4  32   0       74.66       75.65     93.53 o
  -3  33   0       53.75       53.16     47.43 o
  -1  33   0       25.00        0.11     96.07 o
   1  33   0       24.99        0.11     95.33 o
   3  33   0       53.83       48.23     99.38 o
   0  34   0        1.17       85.41    104.73 o
 -15   1   1      168.74      205.44     30.09 o
 -13   1   1      240.64      239.23     38.53 o
 -11   1   1      204.01      229.08     22.94 o
  -9   1   1       21.91       59.06     35.52 o
  -7   1   1     2680.18     3057.43     92.23 o
  -5   1   1      992.28     1016.55     34.00 o
  -3   1   1    17594.25    18298.47    550.44 o
  -1   1   1    13360.06    15925.87   1938.66 o
   1   1   1    11883.59    12739.37    450.31 o
   3   1   1    25329.32    24323.59    479.77 o
   5   1   1     1138.87     1044.69     34.91 o
   7   1   1      502.37      509.42     24.65 o
   9   1   1      372.66      357.25     21.17 o
  11   1   1       33.59       74.49     46.92 o
  13   1   1      156.83      111.80     55.21 o
  15   1   1       38.81       63.62     60.14 o
 -14   2   1       35.99       11.57     80.05 o
 -12   2   1       46.00      102.06     66.85 o
 -10   2   1      660.04      731.04     35.45 o
  -8   2   1      371.91      371.47     26.41 o
  -6   2   1     5478.83     5967.69     59.59 o
  -4   2   1     3144.53     3364.50     37.67 o
  -2   2   1     8266.12     8524.24     78.59 o
   0   2   1    65075.05    66819.73    225.40 o
   2   2   1    58785.48    55020.13    250.77 o
   4   2   1     2071.57     2068.34     32.25 o
   6   2   1     3992.92     3694.32     49.76 o
   8   2   1      245.53      240.34     25.97 o
  10   2   1       34.97       52.52     59.70 o
  12   2   1      284.13      312.44     37.70 o
  14   2   1      331.56      284.64     46.81 o
 -15   3   1      113.24       90.05     81.20 o
 -13   3   1      314.73      328.78     40.28 o
 -11   3   1      313.96      326.25     35.30 o
  -9   3   1      707.32      683.69     33.79 o
  -7   3   1       25.60        1.65     46.99 o
  -5   3   1       14.06       34.13     41.13 o
  -3   3   1    51606.38    50460.06    261.16 o
  -1   3   1    11776.64    13107.49    112.79 o
   1   3   1    11408.55    10962.97    112.32 o
   3   3   1     7036.85     6757.41     68.86 o
   5   3   1      500.93      459.07     24.93 o
   7   3   1       38.94       34.05     50.26 o
   9   3   1       83.14       81.61     26.27 o
  11   3   1      182.62      218.09     32.00 o
  13   3   1      154.33      154.66     37.85 o
  15   3   1       10.00       71.00     86.55 o
 -14   4   1      298.39      262.04     41.78 o
 -12   4   1      260.31      230.15     36.91 o
 -10   4   1      148.25      134.89     60.82 o
  -8   4   1     1451.75     1482.41     39.62 o
  -6   4   1     2883.58     3046.92     44.84 o
  -4   4   1     3711.84     3651.79     38.92 o
  -2   4   1     8844.82     8515.02     83.52 o
   0   4   1    14301.02    13761.70    115.36 o
   2   4   1    53949.75    49000.34    252.47 o
   4   4   1     3678.47     3642.55     40.79 o
   6   4   1      852.98      816.11     29.30 o
   8   4   1      683.52      627.82     33.21 o
  10   4   1      392.33      380.92     35.77 o
  12   4   1      100.63       84.86     34.92 o
  14   4   1       43.42        0.02     97.86 o
 -15   5   1       59.22       56.80     91.03 o
 -13   5   1      209.75      167.99     38.89 o
 -11   5   1      232.80      247.99     34.33 o
  -9   5   1      719.20      738.98     34.80 o
  -7   5   1     1693.44     1737.25     38.62 o
  -5   5   1     1328.83     1354.99     31.44 o
  -3   5   1    10287.96    10258.95    104.44 o
  -1   5   1     5952.18     5510.39     55.87 o
   1   5   1     2229.22     1944.77     26.84 o
   3   5   1     4548.73     4476.60     44.36 o
   5   5   1      377.42      352.09     23.69 o
   7   5   1      455.57      418.30     28.02 o
   9   5   1     1269.40     1251.15     41.02 o
  11   5   1      944.47      944.22     45.81 o
  13   5   1       41.94      122.89     75.12 o
 -14   6   1       39.44       12.20     83.75 o
 -12   6   1      239.84      210.85     35.32 o
 -10   6   1      905.35      973.47     40.73 o
  -8   6   1      104.09       37.44     54.56 o
  -6   6   1      392.24      413.48     23.78 o
  -4   6   1     1885.88     1749.02     30.35 o
  -2   6   1    13804.20    13628.01    115.65 o
   0   6   1     3507.75     3114.14     31.45 o
   2   6   1     6702.00     6267.40     65.45 o
   4   6   1     5837.13     5696.04     56.55 o
   6   6   1      728.99      765.41     30.08 o
   8   6   1        9.90       72.53     49.57 o
  10   6   1      177.71       92.16     71.10 o
  12   6   1       94.80      137.36     68.23 o
  14   6   1       17.20        0.43     82.44 o
 -15   7   1       32.26       82.34     88.76 o
 -13   7   1       24.38       57.59     35.14 o
 -11   7   1      282.49      244.02     74.58 o
  -9   7   1      304.88      286.53     31.19 o
  -7   7   1       82.27       75.22     47.34 o
  -5   7   1      274.35      249.13     22.62 o
  -3   7   1     1756.86     1786.92     30.35 o
  -1   7   1      826.49      825.85     23.55 o
   1   7   1       52.88       60.65     38.95 o
   3   7   1     4992.50     4897.70     48.35 o
   5   7   1     3258.11     3473.57     47.52 o
   7   7   1      713.34      739.60     32.35 o
   9   7   1      539.96      411.42     34.64 o
  11   7   1       32.07       21.07     68.84 o
  13   7   1      196.38       66.62     93.04 o
 -14   8   1      183.98       77.22     96.04 o
 -12   8   1      286.77      244.89     38.92 o
 -10   8   1      566.93      555.42     36.22 o
  -8   8   1       84.00      117.02     24.84 o
  -6   8   1      707.99      712.20     29.00 o
  -4   8   1     2212.02     2122.27     34.53 o
  -2   8   1     6460.47     6398.64     63.89 o
   0   8   1     3863.21     3558.42     36.83 o
   2   8   1      339.96      336.90     21.17 o
   4   8   1     3471.89     3624.99     46.55 o
   6   8   1      749.73      764.89     31.53 o
   8   8   1      410.93      390.45     30.21 o
  10   8   1      210.03      196.22     33.98 o
  12   8   1      225.02      215.95     37.62 o
  14   8   1      144.04       75.78     84.19 o
 -13   9   1       33.72        0.08     92.55 o
 -11   9   1      687.35      585.98     42.52 o
  -9   9   1      707.81      658.06     36.11 o
  -7   9   1       13.30        0.27     50.83 o
  -5   9   1     3474.09     3553.98     48.62 o
  -3   9   1     3285.46     3158.18     39.15 o
  -1   9   1     1199.71     1101.60     27.22 o
   1   9   1     3036.47     2986.39     35.61 o
   3   9   1     3926.81     3916.27     44.40 o
   5   9   1     3925.44     3986.61     53.02 o
   7   9   1      141.07      195.33     26.01 o
   9   9   1     1068.87     1009.37     43.52 o
  11   9   1      155.39       57.97     75.34 o
  13   9   1       43.81        0.01     78.41 o
 -14  10   1      108.40       56.80     85.28 o
 -12  10   1      197.01      118.19     80.13 o
 -10  10   1      515.10      523.48     39.13 o
  -8  10   1       81.93       71.00     52.83 o
  -6  10   1     3231.63     3409.97     51.51 o
  -4  10   1      762.30      765.78     28.88 o
  -2  10   1     1974.79     1803.51     33.30 o
   0  10   1     1984.34     1959.54     31.19 o
   2  10   1      195.84      211.33     20.57 o
   4  10   1     2633.34     2755.67     43.67 o
   6  10   1      483.81      498.14     29.94 o
   8  10   1     1002.14      989.06     38.53 o
  10  10   1       27.25       36.19     69.96 o
  12  10   1       51.64       81.99     72.57 o
  14  10   1      267.97      357.62     43.90 o
 -13  11   1       16.64        7.58     80.95 o
 -11  11   1      320.98      290.40     37.16 o
  -9  11   1      625.40      588.56     38.55 o
  -7  11   1      364.80      407.47     28.24 o
  -5  11   1      160.31      159.78     24.22 o
  -3  11   1     1110.18      982.46     31.10 o
  -1  11   1      541.42      540.86     24.69 o
   1  11   1     4672.01     4610.64     46.93 o
   3  11   1     3360.24     3680.56     48.24 o
   5  11   1      735.82      788.47     31.76 o
   7  11   1      560.85      514.94     31.40 o
   9  11   1      177.01      253.28     31.23 o
  11  11   1      243.07      230.00     35.29 o
  13  11   1       16.06        0.10     86.31 o
 -14  12   1       43.46       22.30     85.53 o
 -12  12   1      156.86      182.55     40.34 o
 -10  12   1      724.32      823.34     42.57 o
  -8  12   1      340.53      315.66     33.12 o
  -6  12   1     1682.60     1799.22     43.75 o
  -4  12   1     1600.18     1629.07     37.11 o
  -2  12   1     1092.29     1087.81     31.59 o
   0  12   1       70.08       32.20     46.21 o
   2  12   1       25.55       17.98     45.42 o
   4  12   1     1943.81     2247.13     42.85 o
   6  12   1       35.18       22.93     48.21 o
   8  12   1      217.89      165.81     32.42 o
  10  12   1      337.04      327.16     39.44 o
  12  12   1      167.52      103.66     85.78 o
  14  12   1        8.64       59.20     89.04 o
 -13  13   1      234.62      286.07     44.91 o
 -11  13   1      286.32      312.10     42.62 o
  -9  13   1       15.26       60.57     62.47 o
  -7  13   1      239.23      243.44     29.10 o
  -5  13   1      484.80      476.83     30.03 o
  -3  13   1     5418.58     5714.82     61.68 o
  -1  13   1      755.15      757.36     29.33 o
   1  13   1     1427.68     1465.43     35.37 o
   3  13   1      323.53      354.20     25.63 o
   5  13   1      196.89      258.24     25.19 o
   7  13   1       16.75        0.03     52.34 o
   9  13   1       75.59       71.70     74.45 o
  11  13   1      125.12       52.22     38.63 o
  13  13   1        9.42       33.32     77.55 o
 -14  14   1       21.95       55.35     68.30 o
 -12  14   1      123.08      161.97     40.56 o
 -10  14   1       60.75       88.96     74.08 o
  -8  14   1      161.46      218.53     30.38 o
  -6  14   1      388.31      308.87     31.55 o
  -4  14   1       32.77        8.23     52.27 o
  -2  14   1     1421.18     1512.28     38.19 o
   0  14   1     1138.85     1128.16     33.99 o
   2  14   1      648.55      640.14     29.42 o
   4  14   1       90.33       87.51     50.58 o
   6  14   1      431.18      499.22     31.73 o
   8  14   1       66.36       99.20     67.63 o
  10  14   1        3.76        0.04     67.19 o
  12  14   1      243.10      251.63     40.54 o
 -13  15   1       31.61      120.29     40.44 o
 -11  15   1      324.81      375.88     42.20 o
  -9  15   1      602.49      580.42     42.18 o
  -7  15   1      145.43      107.24     63.58 o
  -5  15   1      313.42      359.08     29.59 o
  -3  15   1      738.93      734.17     32.62 o
  -1  15   1     2209.40     2079.14     42.18 o
   1  15   1      866.05      860.39     32.70 o
   3  15   1     2041.87     1994.48     42.18 o
   5  15   1       98.33      113.32     26.27 o
   7  15   1      489.34      524.63     33.78 o
   9  15   1      651.42      648.27     41.61 o
  11  15   1       10.92       90.22     67.61 o
  13  15   1      137.50       82.91     42.93 o
 -12  16   1       23.85        0.11     87.16 o
 -10  16   1      371.25      395.10     42.39 o
  -8  16   1        0.26       71.47     68.61 o
  -6  16   1      236.52      263.45     30.62 o
  -4  16   1      231.71      186.94     28.73 o
  -2  16   1      425.05      391.62     29.18 o
   0  16   1      829.52      813.62     32.89 o
   2  16   1      993.62     1069.55     34.47 o
   4  16   1      283.67      297.14     28.47 o
   6  16   1      213.63      277.68     29.76 o
   8  16   1       34.29        0.07     68.27 o
  10  16   1      206.05      172.27     36.70 o
  12  16   1       30.71       50.98     81.31 o
 -13  17   1       64.52        0.00     94.34 o
 -11  17   1       50.20        0.04     84.11 o
  -9  17   1       92.26       58.74     36.16 o
  -7  17   1       69.68       69.10     67.11 o
  -5  17   1      388.02      387.56     32.88 o
  -3  17   1     1666.70     1594.96     42.30 o
  -1  17   1      634.56      627.35     32.74 o
   1  17   1      156.01      156.41     26.53 o
   3  17   1     1233.15     1359.53     40.40 o
   5  17   1      325.80      354.83     31.50 o
   7  17   1      144.96      130.34     70.47 o
   9  17   1       28.62        0.11     73.24 o
  11  17   1       73.19       32.67     80.03 o
  13  17   1       25.50       13.47     82.58 o
 -12  18   1       95.63       85.60     98.98 o
 -10  18   1      238.82      103.67     89.59 o
  -8  18   1       19.75       34.96     71.99 o
  -6  18   1      590.92      553.47     37.82 o
  -4  18   1     1398.11     1405.18     44.23 o
  -2  18   1      124.34      143.91     28.14 o
   0  18   1       14.65       58.11     49.33 o
   2  18   1      410.93      426.56     31.05 o
   4  18   1      977.57     1040.64     39.46 o
   6  18   1      223.10      178.52     33.74 o
   8  18   1      512.15      466.12     40.72 o
  10  18   1      141.25      112.63     80.01 o
  12  18   1      257.16      109.64    101.08 o
 -11  19   1      202.71      105.59     98.44 o
  -9  19   1      150.46       28.62     91.17 o
  -7  19   1      322.53      261.00     39.13 o
  -5  19   1      390.72      428.58     36.16 o
  -3  19   1       34.70       26.75     53.19 o
  -1  19   1      219.19      227.03     28.22 o
   1  19   1      468.04      455.13     32.74 o
   3  19   1       33.60        0.18     60.68 o
   5  19   1      667.83      663.37     37.87 o
   7  19   1      269.48      224.44     35.03 o
   9  19   1      286.73      238.54     38.32 o
  11  19   1       30.47       42.09     77.58 o
 -12  20   1       29.18        0.02    107.17 o
 -10  20   1        7.48       43.84     39.39 o
  -8  20   1       26.71       80.10     74.13 o
  -6  20   1      442.63      425.34     38.32 o
  -4  20   1      582.66      560.41     38.07 o
  -2  20   1      947.08      906.17     39.23 o
   0  20   1      965.62     1006.47     40.40 o
   2  20   1      272.85      293.64     31.75 o
   4  20   1      319.96      263.76     33.45 o
   6  20   1       29.26       92.57     61.51 o
   8  20   1      648.29      614.92     44.26 o
  10  20   1       54.12        0.01     82.72 o
  12  20   1       41.37       93.54     83.38 o
 -11  21   1       68.48       59.21     87.87 o
  -9  21   1      160.96      186.07     41.95 o
  -7  21   1      152.97      175.85     37.58 o
  -5  21   1      510.01      510.58     38.43 o
  -3  21   1       64.11       77.20     63.04 o
  -1  21   1      953.12      971.71     40.48 o
   1  21   1      363.77      400.33     34.02 o
   3  21   1      869.27      775.93     40.65 o
   5  21   1      476.52      400.82     37.21 o
   7  21   1      284.00      281.79     38.74 o
   9  21   1       88.39       39.23     83.99 o
  11  21   1       30.48       19.42     80.13 o
 -10  22   1      124.33      169.02    101.39 o
  -8  22   1       24.76        0.32     80.66 o
  -6  22   1      200.18      163.67     37.08 o
  -4  22   1      322.89      286.99     37.95 o
  -2  22   1      156.23      187.89     34.63 o
   0  22   1      960.59      873.35     43.78 o
   2  22   1      431.21      382.64     36.99 o
   4  22   1       95.58       93.71     34.90 o
   6  22   1      431.62      406.40     40.43 o
   8  22   1       41.99       70.87     73.65 o
  10  22   1        6.57        0.00     87.24 o
 -11  23   1       26.32      144.76     44.59 o
  -9  23   1       15.50        0.44     86.55 o
  -7  23   1      206.79      115.28     85.50 o
  -5  23   1      345.48      261.88     39.33 o
  -3  23   1      408.38      300.74     40.63 o
  -1  23   1      742.03      728.17     43.00 o
   1  23   1     1512.84     1482.44     50.57 o
   3  23   1       17.55        0.00     67.96 o
   5  23   1      456.05      419.32     40.69 o
   7  23   1       51.63      114.48     72.25 o
   9  23   1       42.76       69.47     77.59 o
  11  23   1       13.45       18.01     85.55 o
 -10  24   1       68.59       28.95     93.12 o
  -8  24   1       27.77        0.15     82.58 o
  -6  24   1      488.14      447.08     47.21 o
  -4  24   1       69.18        0.76     78.21 o
  -2  24   1      576.12      619.93     42.91 o
   0  24   1       94.66       69.97     38.68 o
   2  24   1      152.22      181.44     37.26 o
   4  24   1      737.28      774.60     45.83 o
   6  24   1      101.59      124.11     80.09 o
   8  24   1        4.92        0.01     78.44 o
  10  24   1       19.34        0.21     85.59 o
  -9  25   1       56.58      118.33     91.23 o
  -7  25   1      183.04      108.80     44.53 o
  -5  25   1      155.17      156.03     88.57 o
  -3  25   1      422.26      436.61     44.44 o
  -1  25   1     1097.33     1122.93     52.42 o
   1  25   1       13.73        0.48     81.85 o
   3  25   1      373.86      306.68     41.96 o
   5  25   1       13.24       30.57     77.70 o
   7  25   1       51.14       33.62     77.37 o
   9  25   1       14.94        0.15     74.15 o
 -10  26   1       49.26      134.60     92.96 o
  -8  26   1        6.65        0.59     95.31 o
  -6  26   1       73.31       58.94     86.59 o
  -4  26   1       86.54        0.92     86.12 o
  -2  26   1       57.26       37.72     90.68 o
   0  26   1     3428.62     3523.53     75.74 o
   2  26   1      238.98      173.85     41.80 o
   4  26   1      731.64      698.41     47.69 o
   6  26   1       56.07        0.03     83.91 o
   8  26   1       17.37        7.86     77.87 o
  -9  27   1       48.67      145.13    111.81 o
  -7  27   1       36.64        0.55    107.98 o
  -5  27   1      331.97      236.38     47.10 o
  -3  27   1      235.17      267.95     44.03 o
  -1  27   1      747.38      796.38     52.16 o
   1  27   1      593.65      530.16     47.69 o
   3  27   1        2.61       29.17     74.68 o
   5  27   1       29.24      128.17     79.38 o
   7  27   1       26.47       32.58     83.74 o
   9  27   1       31.46       98.57     86.11 o
  -8  28   1       40.04       99.90     46.19 o
  -6  28   1       43.63       90.80     98.94 o
  -4  28   1      140.19       83.58     93.95 o
  -2  28   1      363.09      313.40     46.11 o
   0  28   1       40.21       21.44     86.89 o
   2  28   1       30.46       88.66     79.62 o
   4  28   1       19.91      104.19     85.70 o
   6  28   1        4.70       12.07     85.07 o
   8  28   1      193.12       66.05     92.10 o
  -7  29   1       84.40       71.35     97.33 o
  -5  29   1       11.35      114.66     81.16 o
  -3  29   1        2.83       84.86     80.97 o
  -1  29   1       29.09       64.93     40.42 o
   1  29   1       52.65        0.34     90.36 o
   3  29   1       89.45      158.71     93.66 o
   5  29   1       69.24      124.03     90.63 o
   7  29   1       67.24        0.04     95.82 o
  -6  30   1       81.64      101.98    107.68 o
  -4  30   1      200.18      129.35    108.38 o
  -2  30   1      173.72      204.69     44.79 o
   0  30   1       99.51        0.67     96.91 o
   2  30   1      106.74       15.81    100.61 o
   4  30   1      158.35      150.91     46.03 o
   6  30   1      128.60        0.03     94.46 o
  -5  31   1       28.00        0.19    101.95 o
  -3  31   1       77.60      102.46     44.73 o
  -1  31   1       58.66      135.75     91.22 o
   1  31   1       24.39        0.51     91.40 o
   3  31   1       23.05        0.00     97.35 o
   5  31   1      164.25      170.77    101.25 o
  -4  32   1       76.49        0.14    110.40 o
  -2  32   1        5.64        0.01    101.93 o
   0  32   1       28.31        8.79    103.41 o
   2  32   1       51.17        0.13    104.76 o
   4  32   1       26.97      149.03     98.56 o
  -3  33   1        7.91       84.21     97.93 o
  -1  33   1        5.53       83.07    105.27 o
   1  33   1        4.81        0.12    104.14 o
   3  33   1      209.93      220.64     47.49 o
 -14   0   2      100.12       70.65     82.39 o
 -12   0   2      234.11      248.89     36.15 o
 -10   0   2      344.82      318.95     32.68 o
  -8   0   2      973.60     1072.21     35.29 o
  -6   0   2    22362.21    22808.35    199.35 o
  -4   0   2    16473.07    16170.07    144.83 o
  -2   0   2    27879.05    27987.19    172.93 o
   0   0   2    10895.09    10499.30     95.47 o
   2   0   2    74158.36    68033.74    320.13 o
   4   0   2     1338.22     1303.64     31.91 o
   6   0   2      838.37      812.40     31.47 o
   8   0   2      935.56      873.75     38.26 o
  10   0   2      307.80      279.50     35.32 o
  12   0   2       47.41       13.72     80.81 o
  14   0   2      372.30      321.29     49.64 o
 -15   1   2       18.05       15.34     60.21 o
 -13   1   2      592.73      586.31     30.32 o
 -11   1   2      303.34      288.78     23.80 o
  -9   1   2     1062.65     1104.20     27.27 o
  -7   1   2      435.82      480.46     19.06 o
  -5   1   2     8541.04     8258.01    113.22 o
  -3   1   2     3252.22     3055.25    108.52 o
  -1   1   2     7072.97     6421.90    734.16 o
   1   1   2     2895.22     2747.01     22.55 o
   3   1   2    19693.10    19677.97    233.04 o
   5   1   2      181.55      193.84     16.98 o
   7   1   2      300.57      288.62     20.07 o
   9   1   2      390.50      395.26     28.69 o
  11   1   2      376.85      349.17     47.40 o
  13   1   2      140.60       75.25     55.61 o
 -14   2   2       36.12        0.14     84.75 o
 -12   2   2      112.29       61.73     63.61 o
 -10   2   2      183.91      159.28     30.46 o
  -8   2   2       74.15       77.27     22.82 o
  -6   2   2      320.81      390.52     24.88 o
  -4   2   2     1683.43     1566.46     29.72 o
  -2   2   2     7615.04     7042.68     72.77 o
   0   2   2     3067.04     3162.89     29.98 o
   2   2   2     1515.41     1433.61     28.68 o
   4   2   2     5482.20     4985.69     50.40 o
   6   2   2      879.37      808.73     31.83 o
   8   2   2     2641.07     2599.50     53.60 o
  10   2   2       54.47      103.31     32.58 o
  12   2   2      146.78       87.45     40.11 o
  14   2   2       71.65        0.09     98.64 o
 -15   3   2        8.71       56.72     36.66 o
 -13   3   2      132.84      189.58     37.97 o
 -11   3   2      356.98      338.36     36.25 o
  -9   3   2      410.32      528.81     30.91 o
  -7   3   2     6463.89     6700.24     69.56 o
  -5   3   2     1558.67     1561.57     33.16 o
  -3   3   2    17110.77    15289.34    129.56 o
  -1   3   2    15999.74    14229.09    138.13 o
   1   3   2    22054.73    22366.11    169.05 o
   3   3   2     4973.46     4645.38     46.08 o
   5   3   2     2045.65     2033.82     39.39 o
   7   3   2      368.57      427.45     29.90 o
   9   3   2      418.67      424.47     34.88 o
  11   3   2      136.22      131.26     82.68 o
  13   3   2        3.17        0.65     73.94 o
 -14   4   2       70.58       18.54     85.36 o
 -12   4   2      130.93       59.18     76.70 o
 -10   4   2      143.75       12.21     69.04 o
  -8   4   2       29.94       79.28     22.72 o
  -6   4   2     3172.59     3272.72     48.17 o
  -4   4   2     1889.96     1682.59     30.98 o
  -2   4   2     5890.46     6214.34     64.62 o
   0   4   2    10137.43     8941.13     92.34 o
   2   4   2    34937.20    32685.92    236.69 o
   4   4   2     2499.06     2378.03     40.87 o
   6   4   2      622.45      622.85     30.05 o
   8   4   2     1136.31     1209.21     40.68 o
  10   4   2      313.50      302.85     36.64 o
  12   4   2      226.12      226.21     41.35 o
  14   4   2       81.32      117.75     41.85 o
 -15   5   2       14.38        0.03     88.41 o
 -13   5   2      267.88       89.25     90.71 o
 -11   5   2       51.55        5.53     67.68 o
  -9   5   2     2044.50     2126.77     50.17 o
  -7   5   2      860.95      841.31     32.07 o
  -5   5   2     2835.13     2961.31     43.91 o
  -3   5   2     2166.96     2090.39     32.06 o
  -1   5   2    44776.70    39475.93    240.58 o
   1   5   2    14564.15    14861.35    119.27 o
   3   5   2     4797.58     4307.02     46.91 o
   5   5   2     2578.84     2424.75     43.29 o
   7   5   2     1671.65     1784.46     44.29 o
   9   5   2     1294.10     1320.16     45.54 o
  11   5   2      728.04      712.77     46.88 o
  13   5   2       53.09        0.20    100.70 o
 -14   6   2        7.52        0.16     79.92 o
 -12   6   2      188.82       21.42     78.33 o
 -10   6   2      289.62      258.67     33.11 o
  -8   6   2      953.69      977.19     37.00 o
  -6   6   2     1035.72     1045.11     33.04 o
  -4   6   2     1685.07     1427.84     30.27 o
  -2   6   2     9670.30     9619.93     95.14 o
   0   6   2     4649.33     4037.72     41.23 o
   2   6   2     6611.38     6555.87     55.73 o
   4   6   2     2148.97     1971.85     39.18 o
   6   6   2      344.13      368.04     27.29 o
   8   6   2     1887.70     1826.31     48.22 o
  10   6   2      105.83      106.97     65.82 o
  12   6   2      396.46      384.17     45.37 o
  14   6   2       80.12       94.91     85.27 o
 -15   7   2       79.49       97.00     90.53 o
 -13   7   2        6.39       28.83     74.04 o
 -11   7   2      730.10      769.92     43.89 o
  -9   7   2      262.53      258.12     30.14 o
  -7   7   2      610.55      595.22     28.39 o
  -5   7   2     6701.18     6911.23     68.32 o
  -3   7   2    11216.38    11182.01    108.66 o
  -1   7   2     2569.71     2319.19     34.25 o
   1   7   2     5454.89     5072.18     51.19 o
   3   7   2     5910.18     5573.17     56.95 o
   5   7   2     1966.09     1958.65     41.74 o
   7   7   2      301.75      254.28     30.97 o
   9   7   2      251.83      244.46     33.33 o
  11   7   2      244.95      185.04     39.87 o
  13   7   2       92.32       34.72     98.50 o
 -14   8   2      182.61      172.02     42.43 o
 -12   8   2      321.79      244.82     41.35 o
 -10   8   2      754.09      737.98     40.32 o
  -8   8   2      346.71      388.42     29.32 o
  -6   8   2     1596.53     1828.63     39.58 o
  -4   8   2      422.33      449.92     25.45 o
  -2   8   2     1965.93     1954.70     33.83 o
   0   8   2     3214.35     3053.28     37.98 o
   2   8   2     2249.41     2093.45     35.71 o
   4   8   2      727.08      738.07     30.32 o
   6   8   2     3389.80     3425.94     56.09 o
   8   8   2      612.51      653.45     36.50 o
  10   8   2      350.36      346.43     39.87 o
  12   8   2      476.12      468.74     46.95 o
  14   8   2       11.45      118.34     90.08 o
 -15   9   2       18.06       23.94     43.30 o
 -13   9   2       49.62        0.19     90.55 o
 -11   9   2      382.26      381.43     40.35 o
  -9   9   2      154.11      209.46     30.55 o
  -7   9   2       47.36       85.92     23.79 o
  -5   9   2     3482.68     3712.47     51.59 o
  -3   9   2     3607.14     3862.01     48.06 o
  -1   9   2     1248.38     1312.44     29.45 o
   1   9   2      312.55      263.65     22.87 o
   3   9   2     3369.21     3287.95     47.18 o
   5   9   2     1811.38     1889.51     42.30 o
   7   9   2      317.57      340.09     31.85 o
   9   9   2       70.67        0.36     64.57 o
  11   9   2       68.91        0.11     85.06 o
  13   9   2      208.80      169.12     44.81 o
 -14  10   2       24.38        0.16     84.97 o
 -12  10   2      132.33       83.60     38.64 o
 -10  10   2      724.54      686.32     42.81 o
  -8  10   2       54.63       55.53     57.14 o
  -6  10   2     1470.65     1516.93     40.58 o
  -4  10   2     2357.98     2551.42     44.31 o
  -2  10   2     5201.08     5432.70     57.16 o
   0  10   2     2086.72     2124.11     36.14 o
   2  10   2     5731.94     6216.58     60.54 o
   4  10   2      493.01      477.11     29.40 o
   6  10   2      100.23       84.06     56.32 o
   8  10   2      380.98      343.76     37.64 o
  10  10   2      210.35       65.56     85.72 o
  12  10   2      195.95      190.35     40.85 o
 -13  11   2       32.75        0.08     80.55 o
 -11  11   2      231.54      253.75     40.81 o
  -9  11   2      316.09      354.89     33.89 o
  -7  11   2       85.66       64.36     25.26 o
  -5  11   2      998.26     1139.62     35.73 o
  -3  11   2       78.25       75.18     23.06 o
  -1  11   2     3156.24     3417.81     47.90 o
   1  11   2      405.00      436.82     26.24 o
   3  11   2     1827.84     1699.39     38.66 o
   5  11   2      825.30      728.42     34.69 o
   7  11   2      570.94      622.19     37.58 o
   9  11   2      161.85      138.55     36.26 o
  11  11   2       76.62       64.54     77.83 o
  13  11   2       82.61        0.18     86.41 o
 -14  12   2       39.33       43.41     95.24 o
 -12  12   2      191.63      119.16     95.16 o
 -10  12   2      325.42      347.64     40.35 o
  -8  12   2       42.59       20.08     61.54 o
  -6  12   2       21.50        0.36     52.99 o
  -4  12   2      241.99      239.78     25.46 o
  -2  12   2     1911.89     2084.67     41.19 o
   0  12   2      827.76      907.02     30.59 o
   2  12   2     4224.11     4592.72     55.84 o
   4  12   2      501.34      591.39     32.02 o
   6  12   2      278.19      247.29     31.60 o
   8  12   2      175.25      175.40     33.04 o
  10  12   2       22.92       41.30     81.20 o
  12  12   2       40.60       52.48     87.16 o
 -13  13   2       77.44      117.53     88.39 o
 -11  13   2      947.79      926.93     51.38 o
  -9  13   2       35.95        0.21     74.99 o
  -7  13   2      709.51      774.47     37.39 o
  -5  13   2      399.27      418.92     31.54 o
  -3  13   2     3200.26     3291.02     51.80 o
  -1  13   2     1836.48     1850.93     39.93 o
   1  13   2      691.91      712.50     30.44 o
   3  13   2     1221.62     1289.58     37.23 o
   5  13   2      600.14      719.95     35.26 o
   7  13   2      821.10      889.86     40.67 o
   9  13   2      230.79      312.68     38.44 o
  11  13   2       21.97       21.72     37.71 o
  13  13   2      129.55       67.10     46.34 o
 -14  14   2       19.61        0.12     91.59 o
 -12  14   2      283.55      177.82     96.76 o
 -10  14   2     1119.77     1316.67     56.13 o
  -8  14   2       97.85      126.94     30.66 o
  -6  14   2      220.35      221.82     29.10 o
  -4  14   2     1284.91     1498.80     40.35 o
  -2  14   2     1106.23     1112.63     35.72 o
   0  14   2      417.09      462.33     29.51 o
   2  14   2     1201.88     1212.66     37.18 o
   4  14   2      104.42       81.10     26.80 o
   6  14   2      280.26      232.66     31.90 o
   8  14   2       71.93       82.03     69.48 o
  10  14   2      253.14      308.92     42.46 o
  12  14   2        6.41       75.95     81.40 o
 -13  15   2        5.17        0.28     97.80 o
 -11  15   2      234.77       85.97     94.06 o
  -9  15   2      682.98      714.35     43.79 o
  -7  15   2      903.85      959.96     42.48 o
  -5  15   2     1383.25     1352.83     43.83 o
  -3  15   2      827.71      853.50     35.15 o
  -1  15   2     3699.24     4201.85     58.13 o
   1  15   2      230.85      236.44     27.39 o
   3  15   2      193.57       80.67     60.81 o
   5  15   2       11.73       39.40     58.20 o
   7  15   2       51.50       81.63     59.95 o
   9  15   2      112.12      145.32     76.01 o
  11  15   2       98.80      113.67     42.52 o
  13  15   2       31.39       80.80     96.50 o
 -12  16   2       11.40        0.13     87.13 o
 -10  16   2       77.74       90.51     37.58 o
  -8  16   2      285.55      310.73     36.73 o
  -6  16   2     3415.26     3591.17     66.31 o
  -4  16   2      151.03      134.84     28.57 o
  -2  16   2       27.27       67.19     50.80 o
   0  16   2     1014.52     1073.03     36.34 o
   2  16   2       55.73        3.42     53.46 o
   4  16   2      632.17      575.46     35.61 o
   6  16   2       26.10        0.03     63.26 o
   8  16   2      322.07      370.49     40.50 o
  10  16   2      262.26      269.13     42.95 o
  12  16   2       15.61        0.07     85.98 o
 -13  17   2       11.32        0.05     95.56 o
 -11  17   2      490.75      520.20     47.88 o
  -9  17   2      544.72      668.87     44.12 o
  -7  17   2      819.09      768.58     43.87 o
  -5  17   2      911.41      923.41     40.19 o
  -3  17   2     1029.00     1106.04     40.36 o
  -1  17   2       84.91      109.47     27.84 o
   1  17   2      518.93      519.69     33.93 o
   3  17   2      957.93     1017.17     39.34 o
   5  17   2      127.50      176.01     34.46 o
   7  17   2      778.94      796.98     45.63 o
   9  17   2      990.10      968.16     52.74 o
  11  17   2       40.32       35.69     38.79 o
 -12  18   2       23.08      111.10     85.69 o
 -10  18   2      301.14      302.13     45.43 o
  -8  18   2      127.75        1.38     73.73 o
  -6  18   2      571.94      565.49     40.82 o
  -4  18   2     1230.64     1280.99     43.61 o
  -2  18   2      955.60      964.63     39.25 o
   0  18   2      173.51      207.37     27.89 o
   2  18   2       66.24        6.41     60.23 o
   4  18   2       23.75       34.32     27.36 o
   6  18   2      216.98      215.40     36.63 o
   8  18   2      330.44      269.58     41.04 o
  10  18   2      165.65       35.86     89.09 o
  12  18   2        2.32       79.63     92.05 o
 -11  19   2      110.00      104.57     43.75 o
  -9  19   2      210.51      163.53     40.39 o
  -7  19   2     1212.46     1228.09     50.33 o
  -5  19   2      110.32      146.99     33.22 o
  -3  19   2      625.12      653.01     37.06 o
  -1  19   2      205.80      184.93     28.25 o
   1  19   2      149.87      174.57     31.57 o
   3  19   2      264.50      126.58     74.52 o
   5  19   2      413.96      472.93     38.29 o
   7  19   2       74.95      145.28     35.51 o
   9  19   2       72.72       89.66     38.94 o
  11  19   2       19.64       84.00     86.14 o
 -12  20   2       24.65        0.05     96.62 o
 -10  20   2      176.69      159.82     92.21 o
  -8  20   2       75.13       21.16     88.03 o
  -6  20   2      122.44      104.19     75.71 o
  -4  20   2      576.55      598.86     40.66 o
  -2  20   2      285.45      312.51     33.88 o
   0  20   2      729.60      828.40     39.34 o
   2  20   2      219.38      218.40     32.99 o
   4  20   2      134.08       31.45     72.81 o
   6  20   2        6.40        0.35     75.81 o
   8  20   2      272.93      248.91     41.19 o
  10  20   2       62.90       66.15     92.23 o
 -11  21   2       39.50        0.10     98.89 o
  -9  21   2        7.33       24.96     81.73 o
  -7  21   2      182.29       87.91     84.57 o
  -5  21   2       72.75       91.17     70.67 o
  -3  21   2      198.55      181.56     35.73 o
  -1  21   2      133.73      135.93     74.53 o
   1  21   2      153.63      185.87     34.17 o
   3  21   2      148.72      134.53     33.96 o
   5  21   2      760.89      820.13     46.15 o
   7  21   2       23.16        0.11     83.95 o
   9  21   2       27.13       38.89     82.34 o
  11  21   2        1.54       80.07     85.10 o
 -10  22   2       28.28        0.44     92.53 o
  -8  22   2       55.89       27.41     40.97 o
  -6  22   2       24.34        0.01     82.05 o
  -4  22   2       41.60       33.66     75.63 o
  -2  22   2      107.01      106.99     75.50 o
   0  22   2       99.70      135.14     34.27 o
   2  22   2      382.05      395.69     37.54 o
   4  22   2      280.51      195.12     40.79 o
   6  22   2      396.74      395.90     41.53 o
   8  22   2       80.47       69.93     90.30 o
  10  22   2        1.38        0.04     82.33 o
 -11  23   2        5.24       77.04     93.78 o
  -9  23   2       97.24       34.88     94.16 o
  -7  23   2      421.42      312.35     44.82 o
  -5  23   2      407.21      407.86     43.90 o
  -3  23   2      403.23      393.44     40.81 o
  -1  23   2       55.17       10.62     80.80 o
   1  23   2     1051.45      912.10     50.14 o
   3  23   2       14.56      102.87     70.58 o
   5  23   2      403.71      431.51     43.65 o
   7  23   2       12.02        0.21     82.48 o
   9  23   2       29.38        6.35     78.37 o
 -10  24   2       76.58       51.85    101.71 o
  -8  24   2       60.53      115.36     87.53 o
  -6  24   2     1594.82     1762.15     61.53 o
  -4  24   2      552.81      567.93     45.98 o
  -2  24   2      347.34      318.30     41.17 o
   0  24   2     1781.24     1775.47     57.39 o
   2  24   2      505.66      568.91     45.75 o
   4  24   2      447.68      397.32     45.25 o
   6  24   2       89.82       44.29     79.68 o
   8  24   2      237.08      310.60     44.88 o
  10  24   2       24.07       58.20     87.46 o
  -9  25   2       43.91       73.71     91.67 o
  -7  25   2      209.20      139.65     44.75 o
  -5  25   2      491.29      487.96     47.84 o
  -3  25   2      725.08      676.85     48.86 o
  -1  25   2      245.26      213.28     40.81 o
   1  25   2      323.99      333.75     42.62 o
   3  25   2      721.91      732.66     49.12 o
   5  25   2      153.84      134.34     92.84 o
   7  25   2      261.41      251.73     44.69 o
   9  25   2       72.74       27.06     93.03 o
 -10  26   2        5.14        0.36    102.20 o
  -8  26   2       35.98       78.33     87.83 o
  -6  26   2      204.93      241.99     46.64 o
  -4  26   2      786.63      830.52     53.83 o
  -2  26   2       42.38        0.46     88.57 o
   0  26   2       71.61       44.15     87.58 o
   2  26   2       43.77       55.00     85.37 o
   4  26   2       11.67        0.03     88.70 o
   6  26   2       38.47      103.01     78.20 o
   8  26   2       45.86        0.08     82.38 o
  -9  27   2       27.54        0.42    100.55 o
  -7  27   2       37.70       56.65     92.03 o
  -5  27   2       30.72        0.02    100.75 o
  -3  27   2      450.88      424.85     48.62 o
  -1  27   2       94.90       21.96     90.16 o
   1  27   2       29.27        0.67     87.22 o
   3  27   2       54.19       86.97     98.42 o
   5  27   2      222.12      230.92     45.88 o
   7  27   2       44.48       57.18     41.99 o
  -8  28   2       96.26        0.16    112.57 o
  -6  28   2      140.96      186.78    100.17 o
  -4  28   2      250.02      179.61     47.19 o
  -2  28   2      134.32        0.25     96.53 o
   0  28   2      134.69      135.84     45.20 o
   2  28   2       39.18        0.18     88.55 o
   4  28   2      348.59      373.08     50.11 o
   6  28   2      110.51        0.50    103.15 o
  -7  29   2       31.55        0.28    106.93 o
  -5  29   2       80.48        0.60    105.43 o
  -3  29   2      562.31      564.26     53.08 o
  -1  29   2      102.42        0.01     99.88 o
   1  29   2      208.50      192.33     45.29 o
   3  29   2      183.20      218.50     45.06 o
   5  29   2        3.53        0.89     99.58 o
   7  29   2       27.28       26.57    104.17 o
  -6  30   2        6.57       81.32    102.74 o
  -4  30   2       72.34       57.32     45.04 o
  -2  30   2       37.50      127.96     86.19 o
   0  30   2       12.38       90.93     84.40 o
   2  30   2      239.73      271.72     48.54 o
   4  30   2       12.14      119.44     88.33 o
   6  30   2      215.07      148.39    126.65 o
  -5  31   2       49.06       11.59    108.16 o
  -3  31   2      103.62       73.23     98.56 o
  -1  31   2       24.42        0.41     97.35 o
   1  31   2        3.83        0.11     93.24 o
   3  31   2      150.21      125.28    106.75 o
   5  31   2       35.87        5.90    104.45 o
  -4  32   2       88.18      114.73    105.51 o
  -2  32   2       54.42        9.47    109.20 o
   0  32   2      127.61      136.95    103.36 o
   2  32   2        8.42       56.41     95.69 o
   4  32   2       42.14       82.24    109.19 o
  -3  33   2       20.08        9.76    102.16 o
  -1  33   2       73.85       68.05    110.76 o
   1  33   2        3.46       11.16    103.95 o
 -15   1   3       90.00       31.00     58.44 o
 -13   1   3       58.57       51.65     51.29 o
 -11   1   3       74.68       64.21     26.73 o
  -9   1   3      135.39      139.66     35.25 o
  -7   1   3     3267.26     3552.71     40.44 o
  -5   1   3     4340.00     4308.54     36.84 o
  -3   1   3     1095.76     1038.41     52.14 o
  -1   1   3     4827.95     4404.28    358.65 o
   1   1   3     1727.85     1619.28     21.94 o
   3   1   3      888.82      975.92     22.02 o
   5   1   3     1269.34     1246.58     26.05 o
   7   1   3      131.54      178.57     55.80 o
   9   1   3      576.38      655.79     29.98 o
  11   1   3      693.17      752.95     34.28 o
  13   1   3        7.54       33.06     64.57 o
 -14   2   3      241.89      170.00     40.20 o
 -12   2   3       10.69        0.07     71.93 o
 -10   2   3      127.92       51.15     64.46 o
  -8   2   3      257.00      277.83     24.34 o
  -6   2   3     2595.13     2494.50     44.71 o
  -4   2   3     3913.64     3435.23     41.93 o
  -2   2   3     6655.68     6192.24     59.69 o
   0   2   3     9216.46     8567.70     81.47 o
   2   2   3     5005.44     4795.30     49.94 o
   4   2   3    10307.69     9977.66     96.50 o
   6   2   3      827.68      803.33     35.21 o
   8   2   3      964.68      976.24     42.87 o
  10   2   3       64.80        0.24     79.47 o
  12   2   3      387.80      390.40     47.15 o
  14   2   3        4.79      122.77     42.78 o
 -15   3   3       17.77       60.52     90.04 o
 -13   3   3      446.77      424.31     41.08 o
 -11   3   3      293.57      234.91     32.83 o
  -9   3   3      999.53      962.13     37.62 o
  -7   3   3      154.92      194.32     24.84 o
  -5   3   3     1327.36     1283.49     31.99 o
  -3   3   3     7247.08     6414.13     68.42 o
  -1   3   3     1905.32     1834.87     30.73 o
   1   3   3     5510.94     5460.54     46.73 o
   3   3   3     2881.78     3022.71     44.88 o
   5   3   3      563.99      607.84     31.44 o
   7   3   3      528.76      593.37     34.20 o
   9   3   3      425.87      477.61     37.34 o
  11   3   3      537.11      576.96     46.66 o
  13   3   3       42.84       43.39     94.83 o
 -14   4   3      157.25      228.24     38.43 o
 -12   4   3       55.47        0.03     71.50 o
 -10   4   3       38.27       42.65     26.28 o
  -8   4   3      533.99      538.95     29.13 o
  -6   4   3      269.22      267.49     23.78 o
  -4   4   3     2392.26     2397.18     39.18 o
  -2   4   3     2378.41     2264.08     35.36 o
   0   4   3     1757.84     1563.39     30.31 o
   2   4   3    19736.88    18277.94    166.58 o
   4   4   3      752.47      648.50     30.83 o
   6   4   3     4233.20     4186.54     61.45 o
   8   4   3      352.59      324.84     34.21 o
  10   4   3      794.43      861.15     46.22 o
  12   4   3      533.17      483.66     49.84 o
  14   4   3       20.77       78.45     43.46 o
 -15   5   3       26.41        0.03     78.89 o
 -13   5   3      110.53      151.35     36.23 o
 -11   5   3      278.81      234.90     34.59 o
  -9   5   3     1212.83     1230.58     42.28 o
  -7   5   3      254.38      249.02     25.68 o
  -5   5   3     1562.62     1591.25     35.50 o
  -3   5   3      830.75      847.62     25.93 o
  -1   5   3     8090.39     7168.89     69.44 o
   1   5   3     4511.85     4355.47     45.87 o
   3   5   3     2693.82     2670.46     44.28 o
   5   5   3     4484.23     4414.28     59.35 o
   7   5   3      120.40      111.76     28.42 o
   9   5   3      935.45      812.55     45.26 o
  11   5   3      469.46      410.72     45.75 o
  13   5   3      252.55      273.87     47.17 o
 -14   6   3       82.17       85.81     37.01 o
 -12   6   3      599.90      617.60     43.13 o
 -10   6   3      174.57      104.80     64.14 o
  -8   6   3     2430.85     2501.44     51.25 o
  -6   6   3      296.77      260.56     23.02 o
  -4   6   3     1016.36     1048.97     30.50 o
  -2   6   3      219.46      202.43     21.78 o
   0   6   3     6756.94     6257.09     62.48 o
   2   6   3     1303.89     1221.53     34.17 o
   4   6   3     4172.65     4024.93     54.56 o
   6   6   3     1958.89     1906.94     46.31 o
   8   6   3       17.56       41.82     65.61 o
  10   6   3      145.45      141.65     73.74 o
  12   6   3      409.70      427.53     46.77 o
 -15   7   3        4.08        0.11     87.18 o
 -13   7   3      118.31       18.91     86.93 o
 -11   7   3       91.13       80.56     67.12 o
  -9   7   3      891.32      830.83     38.28 o
  -7   7   3     1649.51     1703.11     42.73 o
  -5   7   3     1428.60     1323.11     34.72 o
  -3   7   3     3629.85     3929.83     49.40 o
  -1   7   3     2371.87     2304.42     35.91 o
   1   7   3      505.25      479.46     25.06 o
   3   7   3     6915.43     6831.87     71.20 o
   5   7   3     2350.03     2280.49     46.90 o
   7   7   3      880.09      812.40     39.31 o
   9   7   3       33.27      150.02     34.22 o
  11   7   3      120.66      129.20     88.06 o
  13   7   3      286.94      161.89    110.93 o
 -14   8   3       46.09        0.02     83.64 o
 -12   8   3       31.62        0.02     67.70 o
 -10   8   3       17.49        0.39     67.57 o
  -8   8   3      814.13      894.55     37.53 o
  -6   8   3      125.69      111.24     24.01 o
  -4   8   3     4481.80     4550.47     55.12 o
  -2   8   3     3459.76     3099.11     45.13 o
   0   8   3     6751.68     6070.45     60.72 o
   2   8   3     2360.44     2173.98     40.41 o
   4   8   3      617.28      584.00     30.59 o
   6   8   3      289.59      294.44     31.69 o
   8   8   3     1576.93     1584.61     50.68 o
  10   8   3       69.88        0.28     84.89 o
  12   8   3       55.87        0.00     87.01 o
 -13   9   3      266.69      218.49     40.75 o
 -11   9   3      116.78      113.75     76.79 o
  -9   9   3      401.57      436.47     32.83 o
  -7   9   3     1287.32     1235.83     40.05 o
  -5   9   3     1652.49     1741.20     39.92 o
  -3   9   3       65.98       44.68     43.96 o
  -1   9   3      940.89      946.38     29.96 o
   1   9   3     3262.74     3071.76     45.28 o
   3   9   3     3614.79     3663.98     52.27 o
   5   9   3       30.85       51.74     52.20 o
   7   9   3      623.18      665.34     37.35 o
   9   9   3     1223.37     1291.09     51.45 o
  11   9   3       15.44       11.42     74.41 o
  13   9   3        6.03        0.01     91.10 o
 -14  10   3       62.32        0.06     88.36 o
 -12  10   3       91.60       87.75     83.40 o
 -10  10   3      143.13      177.67     34.54 o
  -8  10   3      548.19      526.82     33.25 o
  -6  10   3     1044.97     1059.48     35.29 o
  -4  10   3     1401.48     1382.50     35.24 o
  -2  10   3      498.97      526.51     26.31 o
   0  10   3      212.84      149.52     23.53 o
   2  10   3     2646.82     2760.04     45.72 o
   4  10   3      258.61      282.45     26.99 o
   6  10   3     1787.20     1723.96     46.91 o
   8  10   3     1238.26     1278.92     48.30 o
  10  10   3       62.69       83.24     79.01 o
  12  10   3       60.35       60.14     81.52 o
 -13  11   3      288.97      265.40     42.00 o
 -11  11   3      103.92       13.66     77.82 o
  -9  11   3      651.71      669.24     37.61 o
  -7  11   3      219.74      224.56     27.54 o
  -5  11   3     2450.30     2419.13     45.74 o
  -3  11   3      683.24      709.32     30.08 o
  -1  11   3     8605.62     8463.45     81.35 o
   1  11   3     2746.72     2875.76     45.08 o
   3  11   3      394.86      382.74     28.23 o
   5  11   3      863.66      874.17     36.61 o
   7  11   3       11.89        0.09     66.03 o
   9  11   3       49.38       25.02     73.47 o
  11  11   3       29.92       15.57     79.57 o
  13  11   3        4.86       18.79     96.50 o
 -14  12   3       21.84        0.23     84.12 o
 -12  12   3      568.97      481.55     46.13 o
 -10  12   3      259.82      137.66     81.80 o
  -8  12   3      347.33      295.97     33.75 o
  -6  12   3       25.03        0.36     50.35 o
  -4  12   3     2145.60     2205.76     44.00 o
  -2  12   3     1212.00     1217.78     34.30 o
   0  12   3     1490.47     1448.77     35.97 o
   2  12   3     1256.04     1317.73     36.39 o
   4  12   3      882.18      805.77     35.46 o
   6  12   3       69.42       61.74     63.29 o
   8  12   3        8.58        0.01     72.13 o
  10  12   3       52.21       21.33     75.53 o
  12  12   3      152.81      242.53     42.37 o
 -13  13   3       29.77       58.21     76.79 o
 -11  13   3      433.50      502.46     40.70 o
  -9  13   3      711.37      772.83     40.04 o
  -7  13   3       25.69       25.24     61.06 o
  -5  13   3       68.47       54.73     23.20 o
  -3  13   3     1058.07     1126.54     34.99 o
  -1  13   3     1562.93     1481.88     37.47 o
   1  13   3       58.11       42.69     52.28 o
   3  13   3      592.45      539.30     30.90 o
   5  13   3      180.07      128.44     64.22 o
   7  13   3      133.70      104.63     33.05 o
   9  13   3       15.20        0.27     82.81 o
  11  13   3      133.00      115.72     84.92 o
 -14  14   3        7.16       87.84     77.46 o
 -12  14   3       94.94       22.24     82.91 o
 -10  14   3      453.92      453.95     40.57 o
  -8  14   3      524.90      584.32     36.42 o
  -6  14   3      171.60      173.97     27.84 o
  -4  14   3      601.52      568.73     32.04 o
  -2  14   3       48.65       12.75     50.15 o
   0  14   3     3988.90     3791.68     54.75 o
   2  14   3       52.30        0.35     58.11 o
   4  14   3      301.85      334.73     30.37 o
   6  14   3      156.32      124.24     32.78 o
   8  14   3       70.99      114.17     76.19 o
  10  14   3      107.88       73.06     37.84 o
  12  14   3       24.28        0.11     89.14 o
 -13  15   3      100.46       37.81     85.71 o
 -11  15   3       90.21       98.87     83.06 o
  -9  15   3      288.82      239.24     40.25 o
  -7  15   3      269.52      276.14     34.28 o
  -5  15   3       72.15       67.59     54.92 o
  -3  15   3     1534.00     1464.65     40.82 o
  -1  15   3     2355.34     2441.94     47.86 o
   1  15   3      534.77      486.68     31.04 o
   3  15   3      908.90      908.73     37.28 o
   5  15   3      260.49      236.51     32.96 o
   7  15   3      416.44      441.58     40.14 o
   9  15   3      166.77      151.99     38.73 o
  11  15   3       73.08       59.96     91.71 o
 -12  16   3      185.78      230.27     42.70 o
 -10  16   3      988.67      948.99     50.09 o
  -8  16   3      666.35      686.61     43.48 o
  -6  16   3      895.76      950.13     39.31 o
  -4  16   3      139.97      164.80     27.97 o
  -2  16   3      416.81      450.95     30.06 o
   0  16   3      237.71      259.05     28.56 o
   2  16   3     1846.67     1761.91     46.51 o
   4  16   3      376.47      316.00     31.89 o
   6  16   3       47.17        6.67     66.59 o
   8  16   3      204.27      192.50     38.37 o
  10  16   3      189.82      151.23     90.91 o
  12  16   3       50.97        7.84     92.31 o
 -13  17   3       10.11        0.27     88.76 o
 -11  17   3      323.88      286.57     43.07 o
  -9  17   3       46.14       39.55     71.86 o
  -7  17   3      188.33      127.71     71.37 o
  -5  17   3      573.23      587.65     36.17 o
  -3  17   3      395.40      433.44     31.25 o
  -1  17   3     1975.94     1849.46     46.98 o
   1  17   3       93.83       91.12     63.14 o
   3  17   3      233.44      180.85     30.25 o
   5  17   3      238.51      243.56     35.60 o
   7  17   3      451.71      443.68     42.58 o
   9  17   3       20.38        5.66     74.68 o
  11  17   3       66.19       96.30     96.51 o
 -12  18   3       71.78      149.23     92.68 o
 -10  18   3       25.37       32.98     38.77 o
  -8  18   3      854.81      874.72     48.85 o
  -6  18   3      123.09      135.39     34.44 o
  -4  18   3      716.82      771.85     39.44 o
  -2  18   3     1051.29     1011.87     42.85 o
   0  18   3      850.14      857.00     39.38 o
   2  18   3      154.79      190.89     31.68 o
   4  18   3      222.28      189.42     35.90 o
   6  18   3      274.00      278.20     40.28 o
   8  18   3        0.13        0.02     88.01 o
  10  18   3      113.26      149.45     41.56 o
 -11  19   3        3.69       45.06     42.13 o
  -9  19   3       86.64        0.70     84.97 o
  -7  19   3      125.23        1.29     76.88 o
  -5  19   3      275.86      325.80     35.93 o
  -3  19   3      103.62      139.02     32.13 o
  -1  19   3      929.76      863.43     41.59 o
   1  19   3      369.06      441.51     34.37 o
   3  19   3       53.73       90.12     74.80 o
   5  19   3       63.59       76.00     69.20 o
   7  19   3      498.73      546.29     44.97 o
   9  19   3      122.69       81.69     77.85 o
  11  19   3      155.82       29.73     96.08 o
 -12  20   3       23.98       78.64     96.18 o
 -10  20   3      217.77      111.22    101.63 o
  -8  20   3       47.97       55.80     75.67 o
  -6  20   3      767.61      834.35     45.69 o
  -4  20   3      288.84      317.52     37.29 o
  -2  20   3      194.63      193.78     34.15 o
   0  20   3      498.24      529.01     38.45 o
   2  20   3      201.26      216.10     35.70 o
   4  20   3       72.48       84.11     37.16 o
   6  20   3      349.55      346.75     42.74 o
   8  20   3       54.50        0.09     92.59 o
  10  20   3       21.62       76.23    100.03 o
 -11  21   3       25.52        0.09     91.21 o
  -9  21   3      274.05      223.81     44.01 o
  -7  21   3      276.63      384.41     42.52 o
  -5  21   3      304.25      263.14     39.54 o
  -3  21   3        5.72        0.32     68.55 o
  -1  21   3      729.24      698.77     41.92 o
   1  21   3      359.04      429.00     37.51 o
   3  21   3      561.41      628.15     44.00 o
   5  21   3      515.70      604.74     46.97 o
   7  21   3      203.11      185.56     43.64 o
   9  21   3       14.07       29.74     87.08 o
 -10  22   3       51.71       46.21     93.33 o
  -8  22   3      121.64       66.09     92.85 o
  -6  22   3      824.98      808.44     48.80 o
  -4  22   3      744.31      735.77     45.23 o
  -2  22   3     1331.81     1283.91     51.60 o
   0  22   3       55.32       77.22     69.46 o
   2  22   3     1246.22     1128.97     51.77 o
   4  22   3      184.51      140.78     38.74 o
   6  22   3       82.24        0.05     92.92 o
   8  22   3      265.72      128.87    100.87 o
  10  22   3       92.09      160.31     98.79 o
 -11  23   3       21.99       63.88     84.40 o
  -9  23   3       39.10      134.28     92.63 o
  -7  23   3       66.42        0.21     94.63 o
  -5  23   3      122.13      152.34     40.56 o
  -3  23   3      253.01      236.61     38.51 o
  -1  23   3      327.65      249.46     42.81 o
   1  23   3       48.20       79.70     36.69 o
   3  23   3      246.22      268.24     43.82 o
   5  23   3      206.01      251.45     43.34 o
   7  23   3       24.74        0.05     88.62 o
   9  23   3        8.99        0.05     94.18 o
 -10  24   3       50.26       94.72     94.58 o
  -8  24   3       67.26        0.40     99.98 o
  -6  24   3       70.29       40.08     40.78 o
  -4  24   3      478.99      444.45     43.18 o
  -2  24   3       11.79       77.51     74.10 o
   0  24   3      315.11      285.70     41.68 o
   2  24   3       61.57       83.15     83.54 o
   4  24   3      172.42      205.82     41.64 o
   6  24   3       42.38        0.34     99.06 o
   8  24   3       20.76        0.08     95.44 o
  -9  25   3        0.23        0.28    100.93 o
  -7  25   3      105.62      154.22     96.54 o
  -5  25   3       90.08        0.84     91.67 o
  -3  25   3      287.11      164.97     87.86 o
  -1  25   3      225.24      207.69     42.25 o
   1  25   3       73.95      100.26     40.42 o
   3  25   3      302.03      342.36     46.34 o
   5  25   3       42.38        0.57    102.74 o
   7  25   3       46.76       50.24     96.54 o
  -8  26   3       48.73       44.10     94.69 o
  -6  26   3      685.54      565.38     53.60 o
  -4  26   3       63.07       29.56     86.34 o
  -2  26   3      169.37       45.23     94.34 o
   0  26   3      251.03      260.65     45.99 o
   2  26   3       53.44      121.97     85.61 o
   4  26   3       53.40       50.19     89.80 o
   6  26   3      152.39      211.13     47.12 o
   8  26   3        2.25        0.24     45.15 o
  -9  27   3       46.85        0.04    103.83 o
  -7  27   3       52.20       51.54     95.51 o
  -5  27   3       22.49        7.18     90.49 o
  -3  27   3       17.63        0.32     89.23 o
  -1  27   3       69.23      106.25     81.07 o
   1  27   3       32.24       37.12     80.63 o
   3  27   3      342.12      430.60     48.36 o
   5  27   3       39.12        0.82     97.55 o
   7  27   3       46.07      104.54     96.28 o
  -8  28   3       76.79       43.94     98.63 o
  -6  28   3      112.32      126.85     99.15 o
  -4  28   3      119.00       40.37     99.51 o
  -2  28   3       89.33       57.55     96.34 o
   0  28   3       29.98        0.05     83.95 o
   2  28   3        9.38        0.30     98.71 o
   4  28   3       22.75        0.59    100.18 o
   6  28   3        4.28       23.19     96.27 o
  -7  29   3       18.44       38.90     97.44 o
  -5  29   3      202.97      112.32     99.90 o
  -3  29   3      136.09      154.31     99.02 o
  -1  29   3       18.08       91.96     85.41 o
   1  29   3       47.74        0.11    102.55 o
   3  29   3       26.70       25.11     89.40 o
   5  29   3      109.71      131.00     97.46 o
  -6  30   3        9.26       20.45    108.25 o
  -4  30   3       13.81        0.74     99.78 o
  -2  30   3       15.54        0.33     44.39 o
   0  30   3       23.08        0.20    107.12 o
   2  30   3      143.11      203.13     49.32 o
   4  30   3       23.58      149.67     97.64 o
  -5  31   3       26.84      100.87     99.67 o
  -3  31   3        9.43        0.21     96.06 o
  -1  31   3       58.25       25.84    102.31 o
   1  31   3        6.41        0.21    102.91 o
   3  31   3      114.90      156.58     53.75 o
  -4  32   3        0.79        0.12    103.58 o
  -2  32   3       29.71        0.04    102.03 o
   0  32   3        5.17       44.08     96.52 o
   2  32   3       50.69      124.26    117.44 o
 -14   0   4      508.01      502.01     42.57 o
 -12   0   4      170.29      173.78     31.83 o
 -10   0   4      223.71      211.72     29.88 o
  -8   0   4      138.47      171.37     23.81 o
  -6   0   4     3255.46     3411.79     52.04 o
  -4   0   4     2039.49     2015.71     38.21 o
  -2   0   4     2975.04     2764.92     42.42 o
   0   0   4     2704.25     2543.07     41.02 o
   2   0   4     4312.07     4525.06     53.59 o
   4   0   4     2154.28     2297.36     46.12 o
   6   0   4      269.78      275.54     31.16 o
   8   0   4      351.74      292.72     39.38 o
  10   0   4      403.07      391.12     45.45 o
  12   0   4      314.94      272.97     46.60 o
 -15   1   4       26.75       50.80     34.09 o
 -13   1   4       84.83       37.31     51.73 o
 -11   1   4      180.33      163.62     28.04 o
  -9   1   4      109.43       74.80     38.87 o
  -7   1   4      480.55      468.40     37.04 o
  -5   1   4     2317.95     2410.48     57.54 o
  -3   1   4     1520.46     1371.65     43.45 o
  -1   1   4     3140.70     2834.56     46.91 o
   1   1   4     1180.71     1133.40     42.83 o
   3   1   4     4568.25     4776.45     67.90 o
   5   1   4      171.77      134.88     39.47 o
   7   1   4       38.97       54.78     27.15 o
   9   1   4      575.45      527.76     43.91 o
  11   1   4       10.53       30.41     57.80 o
  13   1   4       66.46      108.70     41.66 o
 -14   2   4       44.21       42.69     75.39 o
 -12   2   4       32.27        0.03     67.44 o
 -10   2   4      236.44      289.66     30.21 o
  -8   2   4      567.31      519.77     30.77 o
  -6   2   4      655.37      658.19     29.06 o
  -4   2   4     1312.43     1337.35     33.41 o
  -2   2   4     1619.86     1636.93     35.50 o
   0   2   4      406.00      470.70     26.40 o
   2   2   4     4419.83     4322.06     53.86 o
   4   2   4       10.18       66.55     49.37 o
   6   2   4      256.79      276.71     30.69 o
   8   2   4      161.91      120.07     34.89 o
  10   2   4      219.97      274.70     40.45 o
  12   2   4        4.02        0.37     90.94 o
 -15   3   4       18.30       26.50     78.10 o
 -13   3   4       23.25       26.02     34.27 o
 -11   3   4       96.28       73.24     30.68 o
  -9   3   4     1039.06     1034.79     41.52 o
  -7   3   4       62.16       32.21     53.66 o
  -5   3   4      829.02      787.01     29.92 o
  -3   3   4     2154.80     1999.90     38.71 o
  -1   3   4     3013.59     2824.96     42.72 o
   1   3   4      984.96      920.44     30.80 o
   3   3   4      193.15      172.32     24.87 o
   5   3   4      248.41      265.10     28.85 o
   7   3   4       78.47      101.02     68.52 o
   9   3   4      248.91      233.23     88.28 o
  11   3   4       17.74      136.46     85.47 o
  13   3   4        8.03        6.09     98.21 o
 -14   4   4      348.80      329.86     40.71 o
 -12   4   4      248.84      261.72     37.85 o
 -10   4   4      397.11      431.88     36.08 o
  -8   4   4      379.64      420.22     30.11 o
  -6   4   4     1423.27     1450.66     37.53 o
  -4   4   4      150.13      134.27     22.48 o
  -2   4   4     1741.36     1748.81     36.56 o
   0   4   4       57.01       37.88     44.40 o
   2   4   4      404.17      393.38     27.28 o
   4   4   4     7606.15     7839.82     77.99 o
   6   4   4      477.22      464.83     33.00 o
   8   4   4      276.28      275.58     36.73 o
  10   4   4      642.83      658.60     48.54 o
  12   4   4        8.12       34.61     83.72 o
 -15   5   4       38.45       92.83     82.63 o
 -13   5   4       14.82       84.33     66.11 o
 -11   5   4     1027.09     1078.94     48.12 o
  -9   5   4       19.35        0.55     58.28 o
  -7   5   4     1068.41     1124.66     38.51 o
  -5   5   4      939.73      919.63     32.20 o
  -3   5   4       31.51       18.85     47.19 o
  -1   5   4      473.95      471.73     25.68 o
   1   5   4      728.99      759.83     30.44 o
   3   5   4     2793.88     2767.24     48.62 o
   5   5   4      103.31       83.70     64.47 o
   7   5   4      253.72      205.04     34.96 o
   9   5   4      185.66      183.23     40.17 o
  11   5   4       86.87       99.49    105.18 o
  13   5   4       50.62        0.32    100.42 o
 -14   6   4       33.89        0.01     79.91 o
 -12   6   4       17.75       58.93     31.70 o
 -10   6   4      831.22      854.81     43.19 o
  -8   6   4      124.17       82.00     59.81 o
  -6   6   4       29.08        0.34     47.63 o
  -4   6   4     5861.89     6153.65     65.95 o
  -2   6   4     5781.15     5961.75     61.56 o
   0   6   4     1619.84     1653.32     36.87 o
   2   6   4     1410.87     1413.91     38.66 o
   4   6   4      240.90      189.28     28.61 o
   6   6   4     1540.34     1536.29     46.51 o
   8   6   4      119.37       99.55     37.70 o
  10   6   4       75.69       78.32     88.19 o
  12   6   4        4.89        0.31     95.84 o
 -15   7   4        0.67        7.72     89.45 o
 -13   7   4       83.04        0.01     81.38 o
 -11   7   4      456.73      348.98     41.27 o
  -9   7   4      139.98       48.60     62.64 o
  -7   7   4      378.56      407.74     29.77 o
  -5   7   4     1357.69     1398.33     38.49 o
  -3   7   4     2131.51     2337.01     42.96 o
  -1   7   4     1941.90     2056.10     39.63 o
   1   7   4     1615.99     1620.54     38.35 o
   3   7   4     6516.09     6356.44     70.09 o
   5   7   4     3561.25     3668.58     61.17 o
   7   7   4      615.20      660.74     40.52 o
   9   7   4     1055.79     1093.23     51.33 o
  11   7   4       94.99        0.59     99.27 o
  13   7   4       20.86      102.23     94.59 o
 -14   8   4       28.18       45.37     85.81 o
 -12   8   4      129.83       70.01     69.44 o
 -10   8   4     1415.21     1473.44     51.61 o
  -8   8   4       12.46       76.90     57.72 o
  -6   8   4       39.13       55.54     58.26 o
  -4   8   4        3.28        0.68     50.20 o
  -2   8   4     2334.57     2410.44     44.09 o
   0   8   4      740.39      795.22     30.13 o
   2   8   4     1044.06     1133.27     36.01 o
   4   8   4     2613.05     2733.76     52.10 o
   6   8   4     1432.30     1448.39     47.48 o
   8   8   4      712.20      597.01     46.53 o
  10   8   4      265.92      320.19     43.80 o
  12   8   4       70.93       50.00     90.66 o
 -13   9   4      135.78      177.32     38.78 o
 -11   9   4      837.85      876.97     49.00 o
  -9   9   4     1107.58     1013.26     44.93 o
  -7   9   4     1278.04     1394.16     41.96 o
  -5   9   4      232.93      246.42     24.87 o
  -3   9   4     1960.46     2093.23     43.52 o
  -1   9   4     2738.48     2768.75     46.91 o
   1   9   4     1867.45     1853.97     41.49 o
   3   9   4     1694.23     1638.30     42.71 o
   5   9   4      382.72      407.80     33.92 o
   7   9   4      536.95      611.07     41.88 o
   9   9   4     1080.88     1082.00     53.89 o
  11   9   4       37.03      103.83     90.69 o
 -14  10   4       49.30       99.96     40.52 o
 -12  10   4      282.80      275.06     39.33 o
 -10  10   4     2480.38     2333.35     63.45 o
  -8  10   4      301.32      331.78     31.49 o
  -6  10   4      180.54      146.70     26.17 o
  -4  10   4      222.42      135.09     56.18 o
  -2  10   4      528.00      538.71     29.95 o
   0  10   4     3333.34     3099.77     50.56 o
   2  10   4       75.30       31.26     55.00 o
   4  10   4     2173.69     2197.83     49.85 o
   6  10   4      339.05      332.79     36.51 o
   8  10   4      166.01      156.09     88.84 o
  10  10   4       57.34        0.09     84.03 o
  12  10   4       54.22        0.07    107.80 o
 -13  11   4      107.39       85.02     75.49 o
 -11  11   4      150.03      111.50     79.72 o
  -9  11   4      406.90      387.77     37.88 o
  -7  11   4     1255.73     1199.34     41.42 o
  -5  11   4      100.81      113.15     25.23 o
  -3  11   4      730.63      741.15     32.17 o
  -1  11   4      325.01      310.04     28.18 o
   1  11   4     1355.29     1201.48     36.85 o
   3  11   4       90.57       74.63     59.35 o
   5  11   4     1913.47     1932.74     52.27 o
   7  11   4      254.56      307.20     37.13 o
   9  11   4      135.82      160.37     99.70 o
  11  11   4       23.22        0.42    102.33 o
 -14  12   4       69.14       84.67     94.16 o
 -12  12   4      149.43       26.75     78.38 o
 -10  12   4       48.39       66.04     82.42 o
  -8  12   4      295.71      362.07     35.49 o
  -6  12   4      618.17      639.60     34.90 o
  -4  12   4     1511.92     1585.19     42.08 o
  -2  12   4     1823.36     1782.20     42.96 o
   0  12   4     1523.66     1526.61     40.25 o
   2  12   4      410.75      360.05     31.19 o
   4  12   4      286.26      288.38     31.62 o
   6  12   4      617.25      680.30     42.84 o
   8  12   4      749.95      808.06     49.07 o
  10  12   4      324.38      297.70     45.27 o
  12  12   4       27.64        0.62     95.82 o
 -13  13   4      158.31      125.02     45.20 o
 -11  13   4      375.86      332.17     43.11 o
  -9  13   4     1459.61     1398.34     52.48 o
  -7  13   4       93.01      101.76     30.44 o
  -5  13   4      182.76      212.25     27.66 o
  -3  13   4      838.30      897.64     35.20 o
  -1  13   4     1846.42     1874.04     45.54 o
   1  13   4      494.53      550.84     33.79 o
   3  13   4      418.75      489.58     33.32 o
   5  13   4      367.55      360.46     37.53 o
   7  13   4      157.52      178.00     39.13 o
   9  13   4       66.13       23.44     39.74 o
  11  13   4       53.51        0.76     96.34 o
 -12  14   4       30.87        7.54     80.72 o
 -10  14   4      391.96      472.20     41.35 o
  -8  14   4      646.57      575.75     42.43 o
  -6  14   4      100.50       63.54     60.67 o
  -4  14   4     1120.09     1119.47     39.77 o
  -2  14   4      198.42      152.65     29.35 o
   0  14   4      196.52      200.42     29.82 o
   2  14   4      268.90      223.77     31.25 o
   4  14   4       15.53        0.59     65.82 o
   6  14   4      414.97      425.49     39.81 o
   8  14   4      268.18      304.89     43.40 o
  10  14   4      135.71      150.36     44.55 o
  12  14   4       45.23       53.62    109.31 o
 -13  15   4       28.40       99.15     81.53 o
 -11  15   4      416.76      351.46     43.18 o
  -9  15   4      277.29      254.16     40.56 o
  -7  15   4      401.12      384.87     35.65 o
  -5  15   4      251.45      229.36     30.25 o
  -3  15   4      144.86      149.66     27.85 o
  -1  15   4      102.97        5.14     68.19 o
   1  15   4      483.28      452.40     33.38 o
   3  15   4      239.37      245.34     34.23 o
   5  15   4      448.82      460.08     40.22 o
   7  15   4      966.42      956.50     49.70 o
   9  15   4       82.38       17.12     90.52 o
  11  15   4       89.61       86.59     95.97 o
 -12  16   4      205.64      113.82     97.05 o
 -10  16   4      271.92      175.79     89.58 o
  -8  16   4     1032.05     1101.98     50.33 o
  -6  16   4      186.79      151.47     31.53 o
  -4  16   4      866.97      869.98     39.31 o
  -2  16   4      176.55      157.11     27.20 o
   0  16   4      322.64      335.55     33.08 o
   2  16   4      231.65      244.07     32.34 o
   4  16   4      193.39      184.77     35.56 o
   6  16   4      870.66      866.88     49.12 o
   8  16   4      707.66      679.51     50.19 o
  10  16   4       10.58       13.55     94.10 o
 -13  17   4       27.09        0.08     95.08 o
 -11  17   4      163.14      160.09     42.96 o
  -9  17   4      198.86      212.25     39.75 o
  -7  17   4      513.20      529.67     39.95 o
  -5  17   4      171.03      185.18     32.01 o
  -3  17   4      116.07       19.28     66.31 o
  -1  17   4      258.18      231.96     31.59 o
   1  17   4      330.16      322.53     33.66 o
   3  17   4      121.11       44.96     78.92 o
   5  17   4      215.48      227.35     37.83 o
   7  17   4      869.37      770.06     50.83 o
   9  17   4       33.36        0.26    103.43 o
  11  17   4      113.33        0.12    107.43 o
 -12  18   4       53.52      117.82     89.46 o
 -10  18   4      162.16      218.66     38.35 o
  -8  18   4      547.95      571.84     46.77 o
  -6  18   4      200.85       70.08     76.02 o
  -4  18   4      809.37      792.03     40.96 o
  -2  18   4       41.92        0.07     60.31 o
   0  18   4      945.53      917.90     41.91 o
   2  18   4      110.76       69.24     69.72 o
   4  18   4      320.01      279.55     39.28 o
   6  18   4      143.04        8.92     87.36 o
   8  18   4      379.75      394.99     46.19 o
  10  18   4       65.83        0.06     96.12 o
 -11  19   4       97.39       16.08     91.23 o
  -9  19   4      223.73      301.37     40.71 o
  -7  19   4     1075.38     1016.04     50.24 o
  -5  19   4      249.24      241.22     34.83 o
  -3  19   4      785.33      776.02     41.48 o
  -1  19   4      578.00      553.60     38.97 o
   1  19   4       81.24        9.59     75.73 o
   3  19   4      605.97      578.16     43.35 o
   5  19   4      170.19      167.65     39.81 o
   7  19   4      542.84      520.67     82.50 o
   9  19   4       11.79       81.99     87.83 o
 -12  20   4       64.79       75.10     42.44 o
 -10  20   4       59.00       28.13     90.62 o
  -8  20   4     1003.27     1031.39     52.14 o
  -6  20   4       87.73       17.67     77.11 o
  -4  20   4      146.27       67.40     73.62 o
  -2  20   4        8.72        0.13     69.10 o
   0  20   4      567.61      489.86     39.61 o
   2  20   4      157.09      107.16     81.65 o
   4  20   4      461.59      453.71     44.72 o
   6  20   4      142.02       58.15     93.49 o
   8  20   4      142.25       54.93    105.58 o
  10  20   4      143.03       31.18    112.51 o
 -11  21   4       42.30       19.82     97.62 o
  -9  21   4       70.70      131.05     77.81 o
  -7  21   4       90.38       37.11     84.04 o
  -5  21   4       81.47       86.28     34.80 o
  -3  21   4      166.28      106.29     35.10 o
  -1  21   4      327.44      379.12     37.44 o
   1  21   4       31.65        0.13     73.55 o
   3  21   4      395.39      483.65     44.11 o
   5  21   4      259.71      261.87     42.26 o
   7  21   4       75.68       15.91     89.64 o
   9  21   4      151.10       80.04     47.45 o
 -10  22   4       21.22       66.51     83.76 o
  -8  22   4       71.50        0.65     83.90 o
  -6  22   4       22.08       54.55     84.02 o
  -4  22   4       28.09        0.34     81.67 o
  -2  22   4       86.64        0.02     82.88 o
   0  22   4      273.53      330.27     41.27 o
   2  22   4      277.59      228.88     40.75 o
   4  22   4       98.30       21.31     84.63 o
   6  22   4      136.61       38.42     91.48 o
   8  22   4       26.87        0.21     96.27 o
  -9  23   4        2.58        0.11     88.34 o
  -7  23   4      262.43      293.52     41.94 o
  -5  23   4       92.57        3.87     84.76 o
  -3  23   4       61.08        0.09     89.01 o
  -1  23   4      238.50      273.68     41.40 o
   1  23   4      579.18      500.13     45.66 o
   3  23   4       90.57       38.92     42.26 o
   5  23   4        7.54        0.20     92.44 o
   7  23   4       73.58        0.26    110.17 o
   9  23   4       36.02       25.41    103.64 o
 -10  24   4        6.34       80.17     80.40 o
  -8  24   4        6.38      116.97     73.50 o
  -6  24   4       62.58       17.92     81.28 o
  -4  24   4      276.25      211.46     99.75 o
  -2  24   4      135.47      193.48     39.78 o
   0  24   4      408.39      401.85     44.52 o
   2  24   4      187.80      216.41     40.50 o
   4  24   4      272.26      229.25     43.95 o
   6  24   4       27.97       73.97     91.20 o
   8  24   4       28.63        0.50    102.91 o
  -9  25   4      103.09       24.88     97.54 o
  -7  25   4        4.57       17.42     93.39 o
  -5  25   4       20.72       24.75     84.61 o
  -3  25   4      663.62      626.92     48.93 o
  -1  25   4      244.56      223.20     42.46 o
   1  25   4       38.54      101.01     83.87 o
   3  25   4      213.37      222.78     45.41 o
   5  25   4       20.60        0.11     91.98 o
   7  25   4       26.40       68.01     90.89 o
  -8  26   4       69.77       94.94    101.52 o
  -6  26   4       26.50       44.82     40.15 o
  -4  26   4      191.89      106.32     99.65 o
  -2  26   4       81.09        0.02     79.32 o
   0  26   4      141.69       91.74     43.05 o
   2  26   4       72.03       80.15     90.75 o
   4  26   4       84.91       90.00     94.86 o
   6  26   4       57.05        0.13    106.39 o
  -7  27   4       29.09        0.47     96.42 o
  -5  27   4       26.80        1.66     83.85 o
  -3  27   4       94.68       54.07     89.72 o
  -1  27   4       41.89        0.13     85.74 o
   1  27   4       95.69       56.70     95.47 o
   3  27   4       31.39        0.02     94.84 o
   5  27   4        2.13       59.40    104.73 o
  -6  28   4       25.43      130.37     90.67 o
  -4  28   4       48.99        0.77     93.34 o
  -2  28   4       23.03       90.39     88.32 o
   0  28   4       60.08       96.88     89.09 o
   2  28   4       18.97       73.59     96.07 o
   4  28   4       16.68        0.11    103.07 o
   6  28   4       31.94        0.04    106.10 o
  -5  29   4        2.72       59.72     82.05 o
  -3  29   4        1.06        0.01     97.83 o
  -1  29   4       17.20       64.39     93.77 o
   1  29   4       31.77       36.75     96.51 o
   3  29   4       52.58        0.16    102.96 o
   5  29   4       84.04       96.00    121.71 o
  -4  30   4        9.53       55.28     92.92 o
  -2  30   4       61.03      127.34     93.54 o
   0  30   4       30.75        0.26    105.33 o
   2  30   4      155.14      176.92     51.75 o
   4  30   4       31.54       92.29     95.34 o
  -3  31   4       55.97      108.72    109.39 o
  -1  31   4       44.60        0.05     96.74 o
   1  31   4       20.95        0.11    116.30 o
 -15   1   5       20.95        0.07     55.40 o
 -13   1   5       25.79       47.16     49.65 o
 -11   1   5      127.21       65.78     28.97 o
  -9   1   5      361.88      358.45     22.02 o
  -7   1   5      393.93      394.37     20.41 o
  -5   1   5      368.87      362.75     19.32 o
  -3   1   5     2001.23     1717.41     84.36 o
  -1   1   5      981.65      967.72     23.24 o
   1   1   5      312.64      294.70     18.17 o
   3   1   5      517.94      561.85     22.71 o
   5   1   5      368.84      402.60     40.29 o
   7   1   5       18.45       85.29     29.77 o
   9   1   5       26.17       47.81     58.73 o
  11   1   5       79.70        0.85     74.36 o
 -14   2   5      107.80       25.04     85.60 o
 -12   2   5      105.53      101.58     66.59 o
 -10   2   5       35.20        0.21     65.66 o
  -8   2   5      357.71      373.33     30.44 o
  -6   2   5      111.17       77.97     51.16 o
  -4   2   5     1163.85     1196.90     37.16 o
  -2   2   5     1948.77     1933.38     41.74 o
   0   2   5     2094.10     2157.73     43.16 o
   2   2   5      486.19      494.37     30.28 o
   4   2   5      375.29      391.75     30.94 o
   6   2   5       41.85       12.37     69.36 o
   8   2   5      321.59      262.25     42.66 o
  10   2   5       57.55       31.87     42.31 o
  12   2   5        1.87        1.73    102.55 o
 -13   3   5      110.28      136.78     37.42 o
 -11   3   5      513.93      481.30     41.08 o
  -9   3   5       32.86       27.87     66.03 o
  -7   3   5      441.78      480.21     29.68 o
  -5   3   5     1948.69     2013.04     44.73 o
  -3   3   5      692.32      683.81     31.45 o
  -1   3   5     1926.21     1979.76     42.43 o
   1   3   5      132.91       68.24     53.27 o
   3   3   5      686.54      676.90     34.20 o
   5   3   5      241.79      281.85     33.11 o
   7   3   5       63.24       53.48     81.92 o
   9   3   5        0.98       24.69     77.42 o
  11   3   5      218.98        2.82    103.95 o
 -14   4   5       29.42       48.35     82.56 o
 -12   4   5       91.69      106.77     74.30 o
 -10   4   5      439.19      445.76     37.75 o
  -8   4   5      385.91      400.39     34.11 o
  -6   4   5       78.05       90.08     25.38 o
  -4   4   5      619.05      641.50     31.63 o
  -2   4   5      999.32      934.77     33.89 o
   0   4   5     2322.77     2507.42     45.90 o
   2   4   5      666.78      678.69     32.80 o
   4   4   5      855.45      814.56     37.92 o
   6   4   5       54.65       93.43     32.53 o
   8   4   5      343.69      402.72     42.43 o
  10   4   5      272.45      264.99     46.15 o
  12   4   5        4.30       55.16     98.06 o
 -13   5   5       61.29       82.24     68.44 o
 -11   5   5      184.62       12.87     83.77 o
  -9   5   5      163.09      185.26     33.24 o
  -7   5   5       49.37       25.22     61.41 o
  -5   5   5      691.99      672.23     30.37 o
  -3   5   5      780.78      792.15     32.57 o
  -1   5   5      925.27      977.48     34.31 o
   1   5   5      365.37      358.48     28.65 o
   3   5   5     1023.01      962.89     37.74 o
   5   5   5     1546.13     1541.57     46.20 o
   7   5   5      283.42      278.75     36.63 o
   9   5   5      136.18      169.51     39.52 o
  11   5   5        0.06       25.27     87.89 o
 -14   6   5       22.81        0.14     76.96 o
 -12   6   5      135.35      129.94     35.95 o
 -10   6   5     2463.32     2340.80     61.86 o
  -8   6   5      283.97      267.22     30.12 o
  -6   6   5      137.23       39.80     55.26 o
  -4   6   5      367.89      313.08     28.53 o
  -2   6   5      281.23      304.03     26.01 o
   0   6   5      210.75      190.31     24.31 o
   2   6   5      565.38      642.30     33.48 o
   4   6   5      127.33      151.77     29.86 o
   6   6   5      646.25      687.04     42.25 o
   8   6   5      573.87      613.33     45.61 o
  10   6   5      146.13       70.52     94.79 o
  12   6   5       37.46        0.36     90.91 o
 -13   7   5       48.83        0.15     78.89 o
 -11   7   5      384.74      386.07     38.69 o
  -9   7   5      518.37      495.72     37.52 o
  -7   7   5     1617.61     1695.78     46.61 o
  -5   7   5       97.30       62.08     53.97 o
  -3   7   5     1994.05     1985.40     44.46 o
  -1   7   5      469.14      426.54     28.50 o
   1   7   5      816.26      818.02     33.44 o
   3   7   5     1047.28     1072.36     39.73 o
   5   7   5      279.15      254.39     31.89 o
   7   7   5     2116.84     1965.44     59.43 o
   9   7   5      473.06      486.04     45.20 o
  11   7   5       22.55        0.08     89.73 o
 -14   8   5       71.89      105.35     86.67 o
 -12   8   5      292.70      319.62     39.34 o
 -10   8   5     1389.86     1358.83     50.94 o
  -8   8   5      610.49      563.44     37.66 o
  -6   8   5      498.27      504.83     31.92 o
  -4   8   5     3019.31     2967.92     52.64 o
  -2   8   5     1369.85     1294.88     37.44 o
   0   8   5      545.93      528.16     29.67 o
   2   8   5     1423.19     1430.89     41.94 o
   4   8   5      930.65      923.53     39.71 o
   6   8   5      263.77      296.90     36.05 o
   8   8   5      100.80       67.11     85.02 o
  10   8   5      170.33      113.40     94.13 o
  12   8   5       97.53        0.02    105.98 o
 -13   9   5      231.49      107.09     92.25 o
 -11   9   5      101.24      131.64     35.62 o
  -9   9   5      396.16      339.40     36.10 o
  -7   9   5      159.16      125.39     29.80 o
  -5   9   5      112.64      102.98     25.68 o
  -3   9   5       78.82       48.10     24.71 o
  -1   9   5     1112.36     1216.79     37.51 o
   1   9   5      336.18      301.35     30.36 o
   3   9   5     2447.51     2443.55     52.83 o
   5   9   5     1074.86     1103.09     43.61 o
   7   9   5      868.39      865.21     48.67 o
   9   9   5      100.86       86.79     82.57 o
  11   9   5       56.77        0.73     96.36 o
 -14  10   5      126.01       87.75    101.89 o
 -12  10   5      123.94      178.37     35.65 o
 -10  10   5      133.52      170.01     36.53 o
  -8  10   5      155.61      185.82     32.82 o
  -6  10   5       92.83       78.36     53.18 o
  -4  10   5       68.73       48.52     51.28 o
  -2  10   5       77.23       58.10     59.06 o
   0  10   5      401.76      381.82     30.25 o
   2  10   5     1747.28     1711.07     45.55 o
   4  10   5      185.23      101.35     68.86 o
   6  10   5      618.69      574.09     42.95 o
   8  10   5      551.90      548.88     45.40 o
  10  10   5       69.74        1.07     99.96 o
 -13  11   5      146.77      120.45     41.17 o
 -11  11   5      174.74      120.60     76.95 o
  -9  11   5      277.78      334.32     35.44 o
  -7  11   5     3359.25     3599.23     66.27 o
  -5  11   5      658.57      673.29     35.06 o
  -3  11   5     1581.92     1669.77     42.87 o
  -1  11   5      400.45      422.73     29.89 o
   1  11   5       88.10       80.47     56.74 o
   3  11   5      143.13      129.42     31.94 o
   5  11   5      338.87      294.46     37.79 o
   7  11   5     1291.59     1376.52     54.77 o
   9  11   5       67.50       66.28     88.05 o
  11  11   5        1.37        0.84     98.30 o
 -12  12   5      156.94      135.14     40.31 o
 -10  12   5      207.56      180.99     37.73 o
  -8  12   5      247.24      240.28     77.18 o
  -6  12   5       97.21      110.45     29.87 o
  -4  12   5      102.32      109.26     26.56 o
  -2  12   5     1334.84     1369.62     41.22 o
   0  12   5      578.88      488.81     33.87 o
   2  12   5       28.12       81.38     60.60 o
   4  12   5     1650.94     1663.17     52.55 o
   6  12   5      720.08      755.93     45.47 o
   8  12   5       10.11        0.55     88.64 o
  10  12   5        8.49      135.68     84.59 o
 -13  13   5      180.58      152.14     89.96 o
 -11  13   5       87.62       33.62     77.26 o
  -9  13   5      279.08      227.40     37.28 o
  -7  13   5      102.70       27.16     71.59 o
  -5  13   5       54.62       49.63     60.65 o
  -3  13   5     1177.13     1216.73     41.83 o
  -1  13   5       90.24       61.57     28.35 o
   1  13   5      259.62      234.17     32.09 o
   3  13   5     1602.90     1541.96     49.77 o
   5  13   5      823.26      888.58     46.20 o
   7  13   5      582.07      598.24     47.25 o
   9  13   5      138.56      131.24     95.08 o
  11  13   5       33.73        0.06     98.67 o
 -12  14   5       22.95        0.10     82.89 o
 -10  14   5       12.78       46.90     69.09 o
  -8  14   5      518.81      516.52     41.47 o
  -6  14   5      972.94      988.44     42.71 o
  -4  14   5       64.16        1.00     64.03 o
  -2  14   5      498.77      499.32     35.45 o
   0  14   5      115.09       45.84     68.29 o
   2  14   5      780.24      754.31     41.87 o
   4  14   5      631.53      708.01     45.17 o
   6  14   5      786.98      864.23     50.33 o
   8  14   5     1285.49     1368.19     61.26 o
  10  14   5       24.34      101.79     45.15 o
 -13  15   5       37.19        0.04     97.26 o
 -11  15   5       19.55       48.20     84.12 o
  -9  15   5       26.76       57.28     72.57 o
  -7  15   5     1664.01     1666.81     53.76 o
  -5  15   5      254.30      306.90     32.22 o
  -3  15   5       17.14        9.89     60.95 o
  -1  15   5       12.08        0.08     67.79 o
   1  15   5      616.53      613.69     38.42 o
   3  15   5      575.24      620.84     41.73 o
   5  15   5      927.10     1021.71     51.45 o
   7  15   5       30.55        8.42     87.27 o
   9  15   5       31.38       29.87     93.70 o
 -12  16   5        6.57       19.91     80.43 o
 -10  16   5      287.55      284.49     42.11 o
  -8  16   5      241.58      135.90     81.57 o
  -6  16   5       98.36      115.42     62.77 o
  -4  16   5       24.16       44.55     29.79 o
  -2  16   5     1257.92     1294.11     46.28 o
   0  16   5      294.74      276.54     34.79 o
   2  16   5      535.13      534.59     39.86 o
   4  16   5      352.77      349.15     43.02 o
   6  16   5      603.01      634.15     49.54 o
   8  16   5       42.49      101.87     85.91 o
  10  16   5       98.44      145.79     97.52 o
 -11  17   5      166.44      208.84     41.52 o
  -9  17   5      180.64      168.54     40.39 o
  -7  17   5      188.67      156.28     84.37 o
  -5  17   5      375.02      358.82     36.05 o
  -3  17   5      236.92      219.02     34.85 o
  -1  17   5       56.24       52.96     64.86 o
   1  17   5      240.73      246.98     37.33 o
   3  17   5     1468.96     1599.65     54.93 o
   5  17   5      350.96      355.42     45.44 o
   7  17   5       67.79      115.51     87.09 o
   9  17   5       29.12        0.03     93.84 o
 -12  18   5        1.69        0.15     90.99 o
 -10  18   5       16.15       20.69     78.11 o
  -8  18   5      383.58      350.06     42.19 o
  -6  18   5      416.46      430.13     39.27 o
  -4  18   5       31.10        0.49     71.40 o
  -2  18   5      987.38     1028.53     45.06 o
   0  18   5      936.55     1012.80     46.31 o
   2  18   5      145.62      146.79     38.33 o
   4  18   5      180.96      151.07     89.40 o
   6  18   5      326.69      243.16     47.66 o
   8  18   5      311.75      301.13     48.76 o
  10  18   5       32.56      101.80     96.24 o
 -11  19   5      119.39      121.12     96.06 o
  -9  19   5        9.80       28.50     35.68 o
  -7  19   5      671.07      650.94     47.07 o
  -5  19   5      245.80      290.40     36.52 o
  -3  19   5        8.97       44.78     72.08 o
  -1  19   5       17.91      101.48     70.63 o
   1  19   5      598.71      635.05     45.64 o
   3  19   5      794.96      725.03     50.75 o
   5  19   5      224.65      105.67    100.07 o
   7  19   5      121.59        0.68    108.14 o
   9  19   5       42.68      123.11     92.81 o
 -10  20   5       35.34        0.07     94.72 o
  -8  20   5       45.47      105.46     80.25 o
  -6  20   5      162.10      166.85     39.46 o
  -4  20   5      403.18      393.49     39.78 o
  -2  20   5      153.95       46.84     79.07 o
   0  20   5       22.12        0.50     74.34 o
   2  20   5      201.75      231.47     41.16 o
   4  20   5      484.44      504.70     49.01 o
   6  20   5      162.15       62.75     92.26 o
   8  20   5       16.80      165.85     89.31 o
 -11  21   5       70.05      101.59     95.01 o
  -9  21   5       15.37       12.60     79.84 o
  -7  21   5      503.31      509.56     45.53 o
  -5  21   5      118.47      126.28     38.18 o
  -3  21   5      361.84      385.24     40.17 o
  -1  21   5      424.01      372.04     42.92 o
   1  21   5      180.71       56.96     89.21 o
   3  21   5      238.29      201.12     44.54 o
   5  21   5      106.55       58.23    104.04 o
   7  21   5       25.46       27.34     93.19 o
 -10  22   5       21.66        0.04     93.72 o
  -8  22   5       22.36      109.58     72.61 o
  -6  22   5      191.87      285.25     41.33 o
  -4  22   5      290.17      307.06     41.22 o
  -2  22   5      438.32      430.16     41.98 o
   0  22   5       80.05        0.37     83.24 o
   2  22   5      176.74      144.57     89.42 o
   4  22   5      460.10      432.58     50.95 o
   6  22   5       22.23        0.04     94.45 o
   8  22   5        9.77       58.69    107.57 o
  -9  23   5       16.37       39.88     85.61 o
  -7  23   5       20.07        0.48     87.49 o
  -5  23   5       58.06        0.25     84.88 o
  -3  23   5      162.63      150.31     40.94 o
  -1  23   5      206.28      191.88     41.24 o
   1  23   5       76.34       41.35     86.39 o
   3  23   5      169.38       41.36     98.02 o
   5  23   5        6.60       77.64     92.55 o
   7  23   5       15.52      162.31     94.88 o
  -8  24   5       17.93        0.73     85.86 o
  -6  24   5       30.31        6.50     89.29 o
  -4  24   5       42.92        0.37     84.05 o
  -2  24   5       44.21       81.72     85.55 o
   0  24   5        8.89        0.36     86.18 o
   2  24   5      130.20       69.04     87.93 o
   4  24   5       15.70      102.72     87.66 o
   6  24   5        3.79        0.45    104.91 o
  -9  25   5        3.66        0.87     98.66 o
  -7  25   5       74.02        0.29     86.22 o
  -5  25   5       17.00        0.38     86.85 o
  -3  25   5       25.57       51.10     82.52 o
  -1  25   5      111.47      177.55     41.66 o
   1  25   5      115.59        0.18     96.66 o
   3  25   5      146.90      131.52    101.05 o
   5  25   5        5.99       88.37     91.56 o
  -8  26   5       42.25       91.50     42.20 o
  -6  26   5       20.47        6.18     76.80 o
  -4  26   5        7.58      112.86     81.63 o
  -2  26   5      382.68      390.92     48.30 o
   0  26   5       40.47       64.20     42.62 o
   2  26   5      147.84      130.49     47.49 o
   4  26   5       75.71      102.40    107.40 o
   6  26   5       18.69       63.11    102.67 o
  -7  27   5       16.26       53.00     82.69 o
  -5  27   5       47.98        0.05     90.47 o
  -3  27   5       12.88       11.39     40.99 o
  -1  27   5       33.47       45.92     94.42 o
   1  27   5       69.08       48.51    101.84 o
   3  27   5      141.03      138.75     50.19 o
   5  27   5       35.94        0.31    113.77 o
  -6  28   5       23.32      123.61     93.39 o
  -4  28   5       29.37        0.30     94.56 o
  -2  28   5       17.15       36.59     95.41 o
   0  28   5        4.33      109.48     91.27 o
   2  28   5      193.81      259.06     51.25 o
   4  28   5       29.31      130.99    105.67 o
  -5  29   5        9.37        0.84     92.32 o
  -3  29   5       24.10       71.96     95.45 o
  -1  29   5       84.13        0.54    103.22 o
   1  29   5       29.73        6.81    101.72 o
   3  29   5        8.84        0.02    104.05 o
  -4  30   5        7.18        0.43     94.77 o
  -2  30   5       26.13      171.56     95.47 o
   0  30   5       14.39       26.71     96.86 o
 -14   0   6        6.04       24.28     65.54 o
 -12   0   6      548.00      558.99     41.89 o
 -10   0   6       12.49       16.61     69.57 o
  -8   0   6      362.63      354.12     32.52 o
  -6   0   6      339.11      326.64     28.72 o
  -4   0   6      338.84      335.34     28.37 o
  -2   0   6      708.11      749.28     33.69 o
   0   0   6      302.21      254.39     27.16 o
   2   0   6      664.14      678.52     32.26 o
   4   0   6      234.93      271.46     29.62 o
   6   0   6      258.51      287.14     37.66 o
   8   0   6       97.78      106.16     83.73 o
  10   0   6       56.68       45.51     85.84 o
 -13   1   6      146.21      111.36     33.13 o
 -11   1   6      163.12      173.06     23.08 o
  -9   1   6      103.14      135.18     26.98 o
  -7   1   6      122.39      163.59     68.41 o
  -5   1   6      119.57      116.65     20.60 o
  -3   1   6     1891.99     1844.20     32.20 o
  -1   1   6      534.36      561.79     27.54 o
   1   1   6      434.19      451.35     26.02 o
   3   1   6       28.61       40.64     23.15 o
   5   1   6       93.38      124.48     22.07 o
   7   1   6      417.47      434.14     28.56 o
   9   1   6       13.57       68.33     57.65 o
  11   1   6       22.24       34.54     70.76 o
 -14   2   6       22.71        0.18     85.26 o
 -12   2   6       61.35       96.24     31.88 o
 -10   2   6      498.10      495.66     38.60 o
  -8   2   6       75.71      112.25     29.11 o
  -6   2   6      132.56      171.26     26.70 o
  -4   2   6      208.73      169.02     28.18 o
  -2   2   6      876.13      883.49     35.29 o
   0   2   6      477.30      497.49     30.40 o
   2   2   6       45.71       76.78     49.56 o
   4   2   6       12.08       81.43     57.17 o
   6   2   6      108.01      120.94     33.85 o
   8   2   6        7.12       22.15     76.12 o
  10   2   6       33.30       55.20     89.68 o
 -13   3   6       76.65        0.14     77.41 o
 -11   3   6       77.79       54.57     33.76 o
  -9   3   6       52.60       56.50     64.68 o
  -7   3   6      350.94      352.18     32.03 o
  -5   3   6       50.96       49.28     54.45 o
  -3   3   6      477.97      465.22     30.87 o
  -1   3   6     1055.52     1104.22     38.01 o
   1   3   6      134.76      166.46     26.43 o
   3   3   6      295.02      247.12     31.18 o
   5   3   6        6.20       27.65     65.05 o
   7   3   6       21.92        5.20     71.40 o
   9   3   6       83.08       86.50     90.20 o
  11   3   6       20.61        0.06    102.63 o
 -14   4   6        0.68       60.26     69.85 o
 -12   4   6      104.88      137.39     77.17 o
 -10   4   6        8.53        0.13     70.05 o
  -8   4   6      208.44      181.84     31.37 o
  -6   4   6      483.97      444.34     33.53 o
  -4   4   6      219.69      265.43     28.57 o
  -2   4   6     1403.30     1325.65     40.61 o
   0   4   6       11.23       26.84     54.22 o
   2   4   6      352.12      413.86     30.55 o
   4   4   6      251.49      219.70     32.38 o
   6   4   6      274.30      292.52     36.16 o
   8   4   6      221.07      212.40     41.81 o
  10   4   6       41.26       31.93     90.99 o
 -13   5   6       93.25       96.70     73.92 o
 -11   5   6       29.24        0.12     73.81 o
  -9   5   6      580.54      585.42     40.56 o
  -7   5   6      334.20      346.17     30.40 o
  -5   5   6      212.47      109.64     64.27 o
  -3   5   6     2437.78     2579.91     51.77 o
  -1   5   6     1224.76     1215.61     38.39 o
   1   5   6      250.51      268.46     29.12 o
   3   5   6      221.18      229.70     31.28 o
   5   5   6       72.55       72.72     71.89 o
   7   5   6       39.37       14.76     77.12 o
   9   5   6       16.19        0.28     88.83 o
  11   5   6       19.09        0.51    103.04 o
 -14   6   6       28.46        0.11     83.78 o
 -12   6   6       55.52       91.32     65.15 o
 -10   6   6      475.90      462.91     39.17 o
  -8   6   6      564.56      631.41     38.60 o
  -6   6   6      524.62      539.04     33.31 o
  -4   6   6      708.28      692.34     35.29 o
  -2   6   6      891.58      880.08     36.31 o
   0   6   6      279.78      262.69     28.35 o
   2   6   6      404.62      383.61     32.86 o
   4   6   6      686.47      620.44     38.64 o
   6   6   6      133.48      170.93     35.25 o
   8   6   6       36.06        0.05     89.14 o
  10   6   6      235.12      268.23     44.58 o
 -13   7   6       97.02       30.58     77.81 o
 -11   7   6        0.21      106.90     66.13 o
  -9   7   6       28.07       95.11     69.13 o
  -7   7   6      195.55      173.61     28.44 o
  -5   7   6      697.42      702.22     36.92 o
  -3   7   6      310.73      335.95     30.35 o
  -1   7   6      877.19     1005.19     38.18 o
   1   7   6      590.65      635.94     34.20 o
   3   7   6      133.10       92.24     30.14 o
   5   7   6      299.09      300.15     37.26 o
   7   7   6      366.85      387.63     42.21 o
   9   7   6      100.85       85.61     42.78 o
  11   7   6       30.02       37.39     46.42 o
 -14   8   6       10.10        0.29     89.23 o
 -12   8   6       90.57        0.15     80.62 o
 -10   8   6      214.29       49.23     82.97 o
  -8   8   6       85.42       84.77     33.40 o
  -6   8   6      273.83      256.84     31.64 o
  -4   8   6       33.01        0.04     60.73 o
  -2   8   6      347.61      339.61     28.92 o
   0   8   6      113.56      140.17     27.49 o
   2   8   6      542.31      505.46     35.73 o
   4   8   6      268.65      228.86     35.44 o
   6   8   6     1284.21     1256.63     53.54 o
   8   8   6      195.27      141.00     92.97 o
  10   8   6       33.64       96.46     79.92 o
 -13   9   6       65.47       36.61     39.11 o
 -11   9   6      217.19      171.78     38.01 o
  -9   9   6      904.94      985.51     47.62 o
  -7   9   6      475.40      505.90     36.13 o
  -5   9   6      390.43      339.71     31.74 o
  -3   9   6      105.84       61.44     59.32 o
  -1   9   6      174.64      165.32     28.65 o
   1   9   6      621.09      654.47     36.32 o
   3   9   6     1058.74     1130.68     45.63 o
   5   9   6      132.12       77.46     77.01 o
   7   9   6      957.47      903.69     51.02 o
   9   9   6       43.83      131.15     83.40 o
  11   9   6       44.27       45.83    100.37 o
 -12  10   6       40.80       86.57     73.15 o
 -10  10   6      228.75      281.26     37.61 o
  -8  10   6     1150.12     1135.58     48.42 o
  -6  10   6      407.48      375.46     33.79 o
  -4  10   6       36.94       10.86     59.70 o
  -2  10   6      286.46      262.76     28.79 o
   0  10   6      291.69      275.80     30.67 o
   2  10   6     1461.23     1416.97     48.53 o
   4  10   6      726.86      777.06     42.18 o
   6  10   6      227.46      251.59     40.80 o
   8  10   6      181.10      156.44     41.97 o
  10  10   6       39.33        0.16    100.82 o
 -13  11   6       30.79       87.79     85.63 o
 -11  11   6       55.91       61.67     77.11 o
  -9  11   6       29.88        0.15     75.61 o
  -7  11   6      202.39      209.94     32.80 o
  -5  11   6      284.57      243.37     32.50 o
  -3  11   6      174.42      189.10     29.37 o
  -1  11   6     1430.12     1406.39     43.66 o
   1  11   6      235.76      227.55     32.88 o
   3  11   6       11.42      121.03     29.65 o
   5  11   6       35.51       98.38     66.08 o
   7  11   6      694.02      626.57     49.39 o
   9  11   6        1.70       54.97     82.77 o
 -12  12   6       46.98        0.08     82.30 o
 -10  12   6       52.42       90.99     36.97 o
  -8  12   6      425.19      407.15     39.41 o
  -6  12   6      544.85      566.13     37.79 o
  -4  12   6      104.76      116.74     28.68 o
  -2  12   6      401.35      345.71     32.31 o
   0  12   6      235.78      265.22     31.84 o
   2  12   6     1104.35     1041.11     45.72 o
   4  12   6     1198.07     1219.06     49.69 o
   6  12   6      151.65      167.21     39.70 o
   8  12   6      171.47      175.26     43.73 o
  10  12   6      231.87      273.97     50.38 o
 -13  13   6       47.66        0.15     88.71 o
 -11  13   6       51.33        0.04     77.37 o
  -9  13   6      143.47      130.37     73.41 o
  -7  13   6      829.12      889.04     43.35 o
  -5  13   6     1308.31     1247.28     45.76 o
  -3  13   6      237.36      269.97     31.87 o
  -1  13   6      420.05      363.94     36.84 o
   1  13   6      501.74      490.75     38.08 o
   3  13   6      884.53      853.71     45.17 o
   5  13   6      315.02      286.34     42.66 o
   7  13   6      242.38      328.09     43.11 o
   9  13   6      125.22      160.63     47.24 o
 -12  14   6       15.99        0.14     76.57 o
 -10  14   6       23.20       29.94     35.10 o
  -8  14   6       13.51       52.16     73.31 o
  -6  14   6      405.88      440.71     38.01 o
  -4  14   6       73.07      112.25     30.32 o
  -2  14   6      168.93      126.33     32.28 o
   0  14   6      500.13      501.08     38.39 o
   2  14   6      195.92       44.37     85.17 o
   4  14   6     1059.07      987.53     49.58 o
   6  14   6      159.68      111.93     94.52 o
   8  14   6       51.65       44.41     43.07 o
  10  14   6       52.70      162.40     94.21 o
 -11  15   6       41.67        0.34     88.02 o
  -9  15   6       36.99        0.62     82.23 o
  -7  15   6      286.51      243.68     36.05 o
  -5  15   6      306.35      330.17     35.38 o
  -3  15   6       86.61       41.28     69.89 o
  -1  15   6      594.12      628.44     40.20 o
   1  15   6      575.28      579.35     43.23 o
   3  15   6      747.67      692.24     46.37 o
   5  15   6      229.62      253.43     42.27 o
   7  15   6       15.63       62.96     85.34 o
   9  15   6       41.93       58.50     96.76 o
 -12  16   6       17.60        0.30     80.66 o
 -10  16   6       44.60       27.89     77.71 o
  -8  16   6      125.93       75.81     71.83 o
  -6  16   6      703.28      682.11     43.92 o
  -4  16   6      195.15       90.76     75.43 o
  -2  16   6      522.78      425.57     77.05 o
   0  16   6       36.19      114.16     68.70 o
   2  16   6      855.60      842.48     48.25 o
   4  16   6       92.94       91.67     89.23 o
   6  16   6      361.17      330.72     45.04 o
   8  16   6      213.27      246.08     48.48 o
 -11  17   6       50.59       94.34     80.42 o
  -9  17   6        0.34       74.10     83.81 o
  -7  17   6        4.03       72.69     72.90 o
  -5  17   6       40.79       49.53     35.07 o
  -3  17   6      187.15      181.00     35.23 o
  -1  17   6      142.98      244.10     35.23 o
   1  17   6      560.49      566.10     44.48 o
   3  17   6      178.83      143.54     93.50 o
   5  17   6      702.75      764.06     53.58 o
   7  17   6      113.51        0.28     97.37 o
   9  17   6        1.39        0.05     96.96 o
 -10  18   6       19.95       50.33     78.03 o
  -8  18   6        2.22       60.92     76.26 o
  -6  18   6      336.53      279.76     39.68 o
  -4  18   6      266.89      245.69     38.66 o
  -2  18   6       76.08       51.20     34.52 o
   0  18   6      571.60      479.96     43.16 o
   2  18   6      785.15      767.39     50.21 o
   4  18   6       78.33       75.93     84.74 o
   6  18   6      219.99      237.44     48.07 o
   8  18   6       20.57       31.46     98.98 o
 -11  19   6        5.84        0.01     82.72 o
  -9  19   6        3.86       96.16     76.84 o
  -7  19   6      116.05      101.37     36.01 o
  -5  19   6      176.26       56.79     78.53 o
  -3  19   6       77.39       94.38     35.25 o
  -1  19   6      191.92      160.88     39.59 o
   1  19   6       53.89       46.73     82.18 o
   3  19   6        8.69       54.42     79.89 o
   5  19   6       65.57       29.00     86.46 o
   7  19   6       75.39      153.87     94.88 o
 -10  20   6       30.80        0.16     90.66 o
  -8  20   6      171.11       65.28     82.52 o
  -6  20   6       85.92       69.83     78.27 o
  -4  20   6      276.09      371.78     39.79 o
  -2  20   6      252.41      260.96     37.85 o
   0  20   6        4.70        0.29     84.03 o
   2  20   6      132.65        0.50     90.42 o
   4  20   6      119.02       45.77     92.08 o
   6  20   6       65.82      107.65     92.58 o
   8  20   6        0.06       12.99     98.51 o
  -9  21   6       59.34       11.07     39.27 o
  -7  21   6       22.36       31.95     77.71 o
  -5  21   6      100.03       80.62     82.79 o
  -3  21   6       35.12        0.05     74.36 o
  -1  21   6        8.64       87.24     66.82 o
   1  21   6       27.76       46.36     81.49 o
   3  21   6       31.39       15.49     81.46 o
   5  21   6       12.68       46.30     88.65 o
   7  21   6       64.93       39.41    101.49 o
 -10  22   6       43.47       74.37     79.33 o
  -8  22   6        9.66       41.64     90.54 o
  -6  22   6       56.26       50.76     76.58 o
  -4  22   6       42.12       33.74     37.93 o
  -2  22   6       52.24        5.20     85.62 o
   0  22   6      268.29      303.31     43.24 o
   2  22   6      109.76      144.48     82.99 o
   4  22   6       37.37        0.23     96.79 o
   6  22   6       64.65       37.88    102.49 o
  -9  23   6       13.69        0.48     92.50 o
  -7  23   6        7.53       36.99     75.34 o
  -5  23   6      348.37      373.00     42.55 o
  -3  23   6      192.59      230.47     41.36 o
  -1  23   6       78.83        0.01     82.96 o
   1  23   6       69.55      129.27     92.19 o
   3  23   6       34.53        0.23     94.35 o
   5  23   6      135.28      102.50    105.36 o
  -8  24   6       15.62       22.08     85.71 o
  -6  24   6       75.73      113.03     38.27 o
  -4  24   6      218.30      264.15     40.64 o
  -2  24   6      374.13      317.04     44.43 o
   0  24   6       68.68       58.99     87.92 o
   2  24   6       42.93       95.05     92.10 o
   4  24   6      128.20      165.51     92.15 o
   6  24   6       58.56      141.06    105.17 o
  -7  25   6       21.69        0.18     85.30 o
  -5  25   6       39.39      129.58     38.45 o
  -3  25   6       24.37        0.08     91.86 o
  -1  25   6        9.30      132.08     80.77 o
   1  25   6        8.30        0.14     92.60 o
   3  25   6       46.89       32.99    100.21 o
   5  25   6       66.67       54.54    109.48 o
  -6  26   6       46.60        0.12     87.01 o
  -4  26   6       28.93      102.62     84.09 o
  -2  26   6       76.62        0.33     91.99 o
   0  26   6       10.61       77.29     40.46 o
   2  26   6       20.11        0.17     97.09 o
   4  26   6       23.50       22.75    106.24 o
  -5  27   6       14.82       41.02     82.23 o
  -3  27   6        1.34        0.07     93.87 o
  -1  27   6       12.55        0.42     93.25 o
   1  27   6       31.34       38.33     86.40 o
   3  27   6       29.47       78.12    106.81 o
  -4  28   6        8.43        0.09     98.79 o
  -2  28   6       28.26        0.18     97.47 o
   0  28   6       45.34       94.12     94.75 o
   2  28   6       32.86       97.88    105.76 o
  -1  29   6       21.32        0.03     96.57 o
 -13   1   7       66.42       42.40     49.47 o
 -11   1   7       88.77       17.50     51.25 o
  -9   1   7      323.82      322.09     23.99 o
  -7   1   7      664.97      609.28     27.37 o
  -5   1   7       94.33       83.24     36.34 o
  -3   1   7     1131.37     1135.97     30.31 o
  -1   1   7      104.45      146.21     34.30 o
   1   1   7       96.69       90.08     24.36 o
   3   1   7      228.09      213.02    101.69 o
   5   1   7      132.19      164.69     22.93 o
   7   1   7      245.83      137.46     89.75 o
   9   1   7       11.83        0.04     65.77 o
 -12   2   7      193.32       71.95     85.17 o
 -10   2   7       39.12       63.93     69.89 o
  -8   2   7      754.28      763.96     41.85 o
  -6   2   7      784.59      720.05     39.63 o
  -4   2   7      591.88      563.13     36.78 o
  -2   2   7     1212.99     1170.31     42.92 o
   0   2   7      339.06      317.65     30.66 o
   2   2   7       49.20       51.94     28.74 o
   4   2   7       87.06        0.37     60.70 o
   6   2   7       62.55        0.24     77.72 o
   8   2   7       83.16      110.61     85.72 o
  10   2   7        0.47        0.03    102.16 o
 -13   3   7      154.63      155.40     41.07 o
 -11   3   7       93.20      103.70     36.70 o
  -9   3   7      252.91      254.92     37.85 o
  -7   3   7       95.97      116.19     32.16 o
  -5   3   7      246.22      223.72     33.22 o
  -3   3   7      724.93      729.49     37.85 o
  -1   3   7      274.13      256.16     30.05 o
   1   3   7        9.87        0.02     60.41 o
   3   3   7        7.27        0.25     64.70 o
   5   3   7      152.10      129.09     34.88 o
   7   3   7      351.44      380.16     44.45 o
   9   3   7        9.52       87.14     87.80 o
 -12   4   7       49.10        0.99     93.92 o
 -10   4   7      263.76      242.92     39.40 o
  -8   4   7      426.06      413.70     38.72 o
  -6   4   7      306.52      296.95     33.97 o
  -4   4   7      108.48      176.46     32.01 o
  -2   4   7      481.32      539.19     35.97 o
   0   4   7       36.86       79.89     62.89 o
   2   4   7       65.78       55.83     63.60 o
   4   4   7      161.07      154.27     34.11 o
   6   4   7       95.32       98.38     75.17 o
   8   4   7       42.59        0.26     94.70 o
  10   4   7        2.27       98.49     77.13 o
 -13   5   7       11.91       96.71     87.47 o
 -11   5   7       21.05        0.55     86.81 o
  -9   5   7      490.60      533.42     41.41 o
  -7   5   7      285.65      327.22     35.06 o
  -5   5   7       51.90       42.48     56.93 o
  -3   5   7      249.70      247.21     33.20 o
  -1   5   7       82.26       67.89     68.23 o
   1   5   7      678.89      629.04     38.66 o
   3   5   7      102.34      101.83     67.54 o
   5   5   7      150.10      174.62     37.39 o
   7   5   7      286.23      257.61     40.05 o
   9   5   7        7.76        0.46     98.23 o
 -12   6   7       22.38       30.13     77.33 o
 -10   6   7      144.95      166.83     36.59 o
  -8   6   7      347.19      387.34     38.92 o
  -6   6   7      106.81      139.48     31.39 o
  -4   6   7      559.75      519.62     36.63 o
  -2   6   7      613.25      678.54     37.67 o
   0   6   7      470.67      511.06     36.63 o
   2   6   7      415.46      435.18     36.53 o
   4   6   7        1.69        0.06     75.87 o
   6   6   7      551.43      636.09     45.94 o
   8   6   7      110.43      122.36     77.93 o
  10   6   7        2.05      140.61    106.42 o
 -13   7   7       59.01        0.29    101.54 o
 -11   7   7       40.91       72.05     37.44 o
  -9   7   7       39.57        0.12     74.24 o
  -7   7   7      133.22      161.75     32.61 o
  -5   7   7       18.19        0.31     62.70 o
  -3   7   7      249.30      261.84     31.93 o
  -1   7   7      337.49      361.11     33.22 o
   1   7   7      127.78      127.71     32.18 o
   3   7   7      248.19      230.34     36.21 o
   5   7   7       32.79       55.95     82.46 o
   7   7   7       59.64        0.26     83.96 o
   9   7   7       85.49       46.16     93.11 o
 -12   8   7       38.94       25.84     82.24 o
 -10   8   7        2.97        0.14     84.59 o
  -8   8   7       81.30       65.48     72.57 o
  -6   8   7     1097.91     1229.88     48.03 o
  -4   8   7       72.38       74.25     29.20 o
  -2   8   7       49.45       92.04     58.09 o
   0   8   7      365.44      354.48     36.89 o
   2   8   7       40.85        8.45     68.21 o
   4   8   7      473.23      486.13     41.22 o
   6   8   7      195.94      119.49     83.69 o
   8   8   7       32.68        0.04     99.28 o
  10   8   7        6.71        0.15    112.30 o
 -13   9   7       28.72       31.26     84.25 o
 -11   9   7       13.40       73.04     76.07 o
  -9   9   7       99.89      129.65     38.26 o
  -7   9   7       10.74        9.97     61.33 o
  -5   9   7       13.63        0.05     69.17 o
  -3   9   7      719.85      750.50     40.21 o
  -1   9   7      414.29      413.97     36.67 o
   1   9   7     1581.21     1659.81     52.95 o
   3   9   7       24.92        0.08     75.65 o
   5   9   7        1.32        0.09     71.15 o
   7   9   7       56.50       73.05     84.70 o
   9   9   7      139.78      154.19     47.58 o
 -12  10   7        9.47        0.02     94.19 o
 -10  10   7       34.38      100.70     74.42 o
  -8  10   7      124.08      116.94     78.88 o
  -6  10   7      193.68      181.95     34.87 o
  -4  10   7      223.20      278.70     33.01 o
  -2  10   7      406.61      374.19     36.83 o
   0  10   7      171.03      147.87     34.11 o
   2  10   7     1144.41     1191.93     47.73 o
   4  10   7       33.76       25.15     71.59 o
   6  10   7       76.92       62.89     93.51 o
   8  10   7      111.73        0.71    102.29 o
 -11  11   7       55.29        0.04     80.95 o
  -9  11   7       70.67       77.99     80.82 o
  -7  11   7      131.32      144.35     34.29 o
  -5  11   7      915.91      877.58     44.62 o
  -3  11   7      529.70      552.87     38.43 o
  -1  11   7      528.41      581.34     38.95 o
   1  11   7     1002.35     1040.98     46.23 o
   3  11   7      208.98      103.98     87.26 o
   5  11   7       12.87       63.81     72.40 o
   7  11   7       45.80        0.32     81.12 o
   9  11   7      343.29      401.86     53.91 o
 -12  12   7       14.06       21.83     86.48 o
 -10  12   7       21.08       93.89     75.21 o
  -8  12   7       68.91        0.31     78.29 o
  -6  12   7      278.98      270.54     36.30 o
  -4  12   7      156.41      216.45     32.78 o
  -2  12   7      402.48      448.19     38.90 o
   0  12   7     1092.02     1143.82     48.10 o
   2  12   7      703.35      691.41     47.50 o
   4  12   7      393.20      446.75     43.69 o
   6  12   7      204.56      304.33     42.38 o
   8  12   7       75.50       97.37     93.29 o
 -11  13   7        6.40       44.83     36.17 o
  -9  13   7       45.10       72.77     71.68 o
  -7  13   7       48.72       36.23     66.72 o
  -5  13   7      646.98      563.69     40.92 o
  -3  13   7      105.85      104.11     32.68 o
  -1  13   7      980.21     1040.78     46.88 o
   1  13   7      381.36      444.84     41.33 o
   3  13   7      839.26      838.23     47.33 o
   5  13   7      227.93      221.12     41.86 o
   7  13   7       52.21        0.03    106.48 o
   9  13   7       66.98        0.02    106.99 o
 -12  14   7        3.47        0.03     80.08 o
 -10  14   7       41.89        0.45     80.45 o
  -8  14   7      161.09      149.39     37.86 o
  -6  14   7      364.83      309.02     38.29 o
  -4  14   7     1604.45     1543.58     53.09 o
  -2  14   7      490.71      499.64     39.86 o
   0  14   7       75.52       29.40     74.62 o
   2  14   7     1541.75     1561.62     58.04 o
   4  14   7      316.10      277.55     44.56 o
   6  14   7       39.21        0.09     89.39 o
   8  14   7      127.90       59.41    101.40 o
 -11  15   7       19.87       25.45     90.02 o
  -9  15   7        0.22       45.60     32.60 o
  -7  15   7       60.66      143.34     31.39 o
  -5  15   7      175.53      143.66     36.62 o
  -3  15   7      207.37      269.09     37.01 o
  -1  15   7      432.85      455.61     42.95 o
   1  15   7      398.68      457.06     42.06 o
   3  15   7       21.69      119.98     81.57 o
   5  15   7       84.30       40.12     42.19 o
   7  15   7       23.52       79.05     93.14 o
 -10  16   7        5.27      102.40     74.00 o
  -8  16   7       42.86      107.68     68.68 o
  -6  16   7       81.57       52.61     75.10 o
  -4  16   7       75.42      124.53     72.20 o
  -2  16   7       10.67        0.18     75.47 o
   0  16   7      472.06      464.03     42.42 o
   2  16   7       51.40       65.03     82.19 o
   4  16   7      802.21      892.80     51.78 o
   6  16   7       49.74        0.01     95.21 o
   8  16   7       32.30       85.45     95.27 o
 -11  17   7       19.80       64.76     83.38 o
  -9  17   7       20.48       72.50     73.85 o
  -7  17   7      132.19      247.82     34.08 o
  -5  17   7      174.59       77.96     84.50 o
  -3  17   7      449.08      523.41     41.43 o
  -1  17   7        2.58        0.19     73.38 o
   1  17   7      522.87      566.98     46.40 o
   3  17   7      191.91      186.03     43.73 o
   5  17   7      158.28       63.05     91.85 o
   7  17   7       10.59       27.39     97.02 o
 -10  18   7       27.61        0.40     84.70 o
  -8  18   7       88.05       39.09     87.48 o
  -6  18   7      145.40      179.98     37.92 o
  -4  18   7       37.92       64.09     76.15 o
  -2  18   7      200.60      175.59     38.26 o
   0  18   7       69.56       81.79     36.50 o
   2  18   7      173.07      133.27     88.94 o
   4  18   7       24.53        9.02     83.07 o
   6  18   7       26.39      106.11     95.06 o
  -9  19   7       12.48        0.40     73.90 o
  -7  19   7       15.69       75.23     66.91 o
  -5  19   7      359.38      352.84     41.43 o
  -3  19   7       68.07      108.35     82.50 o
  -1  19   7      134.06       26.58     95.15 o
   1  19   7       58.57       42.84     80.34 o
   3  19   7        2.37       20.46     81.23 o
   5  19   7      124.91      139.42     44.72 o
   7  19   7       11.59        0.00    105.30 o
  -8  20   7        1.08       64.56     33.75 o
  -6  20   7       45.73       47.08     75.82 o
  -4  20   7       70.81      102.16     76.84 o
  -2  20   7       10.22      123.53     71.74 o
   0  20   7       54.77        0.01     83.29 o
   2  20   7        2.37        0.07     78.74 o
   4  20   7      114.36        0.05     88.77 o
   6  20   7       45.94        0.02     99.57 o
  -9  21   7       23.58      111.41     85.08 o
  -7  21   7      104.34       90.10     38.69 o
  -5  21   7       41.62       82.94     34.94 o
  -3  21   7       83.76       28.02     84.65 o
  -1  21   7      127.99      180.98     38.04 o
   1  21   7       17.59       24.70     85.99 o
   3  21   7       52.14        0.13    101.55 o
   5  21   7      130.22      119.10    103.60 o
  -8  22   7        0.91       21.34     73.21 o
  -6  22   7       12.77       15.36     36.18 o
  -4  22   7       82.65        0.25     82.08 o
  -2  22   7      129.18      181.18     41.38 o
   0  22   7       21.32       18.52     82.05 o
   2  22   7       96.62      107.26     93.45 o
   4  22   7       40.67       20.33     98.97 o
  -7  23   7       46.57        0.43     82.50 o
  -5  23   7       11.76       75.21     36.17 o
  -3  23   7       91.94       33.41     84.02 o
  -1  23   7        4.37       58.82     80.04 o
   1  23   7        6.11       16.03     87.18 o
   3  23   7       35.42       51.70     43.59 o
  -6  24   7        1.22        0.07     82.89 o
  -4  24   7       32.99       36.96     84.68 o
  -2  24   7      163.87      185.83     43.04 o
   0  24   7       35.06       37.18     86.95 o
   2  24   7        0.40       30.94     43.02 o
   4  24   7       22.47       42.43     96.79 o
  -5  25   7        6.37       27.18     84.12 o
  -3  25   7       27.37       19.83     80.41 o
  -1  25   7        3.85        0.17     85.99 o
   1  25   7        8.09        0.09     95.90 o
   3  25   7       83.25       74.25     48.06 o
  -4  26   7       25.40       71.59     87.27 o
  -2  26   7       17.92       43.80     82.50 o
   0  26   7       10.61        0.18     89.69 o
  -1  27   7       22.18      100.32     84.65 o
 -12   0   8       86.09      128.87     33.65 o
 -10   0   8      193.42      205.40     36.25 o
  -8   0   8      228.16      180.04     35.07 o
  -6   0   8      133.66      102.49     34.02 o
  -4   0   8      575.64      627.53     39.72 o
  -2   0   8      952.06      893.15     41.79 o
   0   0   8      326.94      358.88     30.90 o
   2   0   8      425.85      364.44     32.31 o
   4   0   8       47.82       62.34     59.98 o
   6   0   8      108.15      118.30     78.58 o
   8   0   8       70.04      121.38     82.20 o
 -13   1   8        9.55       56.42     49.39 o
 -11   1   8        8.99       90.51     26.01 o
  -9   1   8       78.78       55.23     45.43 o
  -7   1   8        0.15       19.39     41.94 o
  -5   1   8      262.86      222.30     56.02 o
  -3   1   8      152.40       85.88     59.02 o
  -1   1   8      565.58      586.13     24.43 o
   1   1   8       32.30       30.86     42.72 o
   3   1   8      191.11      186.17     27.23 o
   5   1   8      282.68      262.87     24.98 o
   7   1   8       47.23       52.95     26.09 o
   9   1   8       52.05       45.94     64.29 o
 -12   2   8        3.03        0.27     86.34 o
 -10   2   8       11.18        0.25     64.95 o
  -8   2   8      155.22      150.69     34.40 o
  -6   2   8      128.12       69.98     67.46 o
  -4   2   8       53.28        0.16     73.11 o
  -2   2   8      278.50      286.82     35.57 o
   0   2   8      129.32      101.33     63.86 o
   2   2   8       32.90       20.05     64.43 o
   4   2   8      162.11      172.72     33.13 o
   6   2   8        6.88        0.14     35.55 o
   8   2   8        6.04        0.20     89.52 o
 -11   3   8       23.92       49.14     72.43 o
  -9   3   8      217.65      195.07     38.05 o
  -7   3   8      255.57      230.92     35.57 o
  -5   3   8      483.73      470.33     38.96 o
  -3   3   8      210.12      204.44     34.12 o
  -1   3   8      201.80      182.64     32.91 o
   1   3   8      123.86        0.59     70.73 o
   3   3   8      206.64      267.07     32.28 o
   5   3   8      249.95      258.22     37.41 o
   7   3   8       80.40      148.20     36.41 o
   9   3   8        1.19       47.97     81.32 o
 -12   4   8       16.04        0.03     74.01 o
 -10   4   8      107.78       83.89     35.73 o
  -8   4   8      277.51      289.96     37.00 o
  -6   4   8        3.29       19.46     66.74 o
  -4   4   8      120.26       73.75     33.16 o
  -2   4   8      198.24      226.17     33.59 o
   0   4   8      480.77      449.89     35.70 o
   2   4   8       70.85       25.23     67.06 o
   4   4   8       77.90       23.88     74.42 o
   6   4   8       51.55        1.40     35.33 o
   8   4   8       49.12       46.70     87.74 o
 -11   5   8        9.75       41.93     82.90 o
  -9   5   8      105.89      141.96     34.69 o
  -7   5   8      216.39      159.71     36.16 o
  -5   5   8      146.12      152.13     32.80 o
  -3   5   8       57.08       63.24     64.55 o
  -1   5   8      227.01      209.25     36.02 o
   1   5   8      281.20      284.40     34.51 o
   3   5   8       37.79      112.32     67.60 o
   5   5   8       22.56        0.17     75.57 o
   7   5   8       34.68        0.04     81.55 o
 -12   6   8       25.36       72.45     80.04 o
 -10   6   8       29.26        0.34     84.40 o
  -8   6   8      247.48      204.32     38.65 o
  -6   6   8       89.87       98.31     68.44 o
  -4   6   8      100.20      108.25     32.47 o
  -2   6   8      646.16      622.50     40.92 o
   0   6   8      239.62      283.13     34.84 o
   2   6   8       34.62       27.46     67.34 o
   4   6   8      177.53      166.89     36.00 o
   6   6   8       33.12       78.61     83.20 o
   8   6   8        2.56       89.97     83.07 o
 -11   7   8       49.52       51.69     38.90 o
  -9   7   8       22.66        0.23     68.04 o
  -7   7   8       88.43      111.54     32.37 o
  -5   7   8       29.63       21.73     65.14 o
  -3   7   8       46.87       76.84     67.95 o
  -1   7   8      402.67      378.72     37.89 o
   1   7   8      588.79      541.57     41.33 o
   3   7   8      164.78      189.86     35.42 o
   5   7   8       42.28        0.02     78.02 o
   7   7   8       89.16       23.96     90.82 o
 -12   8   8        0.14        0.10     90.34 o
 -10   8   8       20.87       81.28     71.88 o
  -8   8   8      266.25      208.47     37.85 o
  -6   8   8       79.71       54.75     68.58 o
  -4   8   8        7.51       70.88     55.82 o
  -2   8   8      827.34      790.46     45.45 o
   0   8   8      367.01      369.40     38.37 o
   2   8   8      302.94      349.98     35.78 o
   4   8   8       72.28       27.27     78.40 o
   6   8   8       65.79       85.60     80.80 o
   8   8   8        2.01       93.02     91.08 o
 -11   9   8        1.95        0.01     78.87 o
  -9   9   8       11.86        0.14     81.06 o
  -7   9   8      140.60       72.81     77.75 o
  -5   9   8      144.50       95.70     68.51 o
  -3   9   8      977.96     1106.16     46.96 o
  -1   9   8       74.47        0.18     73.37 o
   1   9   8      268.28      309.89     36.36 o
   3   9   8      149.70      109.06     81.42 o
   5   9   8       58.07       31.88     77.15 o
   7   9   8       49.86       57.67     39.88 o
 -12  10   8       98.41       63.82     41.54 o
 -10  10   8       25.50       33.24     77.95 o
  -8  10   8       74.71       15.58     82.38 o
  -6  10   8       10.22       48.10     69.36 o
  -4  10   8      111.38      118.25     34.34 o
  -2  10   8      193.74       59.72     78.55 o
   0  10   8      219.16      215.20     36.48 o
   2  10   8       76.55      113.87     76.93 o
   4  10   8      284.70      323.04     39.96 o
   6  10   8        0.60        9.57     75.97 o
   8  10   8        6.64        0.27     84.52 o
 -11  11   8        2.87        0.03     70.59 o
  -9  11   8       34.21       73.73     76.94 o
  -7  11   8      168.36      122.44     70.58 o
  -5  11   8      347.19      348.21     37.61 o
  -3  11   8      549.73      459.23     41.48 o
  -1  11   8      559.52      587.51     40.32 o
   1  11   8      389.38      405.18     40.06 o
   3  11   8      120.13       81.37     79.15 o
   5  11   8       28.24       97.60     73.43 o
   7  11   8       44.81        0.11     89.15 o
 -10  12   8        3.76       17.67     77.17 o
  -8  12   8       89.95       43.00     73.37 o
  -6  12   8       23.54        0.19     68.43 o
  -4  12   8      309.94      331.53     37.33 o
  -2  12   8      125.62      125.54     77.87 o
   0  12   8       28.31        6.07     75.64 o
   2  12   8      302.02      294.66     41.81 o
   4  12   8        5.28        0.02     78.52 o
   6  12   8       74.19       82.51     83.71 o
 -11  13   8        6.11       34.04     74.62 o
  -9  13   8       61.12       43.87     69.68 o
  -7  13   8       75.69       59.13     70.16 o
  -5  13   8      201.89      179.88     36.80 o
  -3  13   8      513.52      499.02     40.27 o
  -1  13   8      182.61      155.40     37.65 o
   1  13   8      285.75      233.08     39.67 o
   3  13   8       25.09       55.99     75.71 o
   5  13   8        9.66        0.08     76.61 o
   7  13   8       98.68      108.76     89.94 o
 -10  14   8        7.83       10.78     68.47 o
  -8  14   8       43.94        0.76     74.55 o
  -6  14   8        9.15        0.16     66.17 o
  -4  14   8       47.49        0.10     76.85 o
  -2  14   8      404.25      383.49     40.75 o
   0  14   8      109.82       36.88     75.48 o
   2  14   8       92.95       24.65     83.62 o
   4  14   8       43.14       16.32     74.83 o
   6  14   8       18.89        0.04     78.21 o
  -9  15   8       43.94       11.07     80.30 o
  -7  15   8       60.48      100.24     68.08 o
  -5  15   8       12.88       43.53     70.53 o
  -3  15   8      167.59      176.61     34.93 o
  -1  15   8       10.28        0.31     76.41 o
   1  15   8      567.27      535.99     45.13 o
   3  15   8      116.87      162.26     38.24 o
   5  15   8       92.69       97.04     38.64 o
 -10  16   8       23.84      143.08     74.06 o
  -8  16   8        5.29      102.35     66.56 o
  -6  16   8       18.56       84.49     68.79 o
  -4  16   8      523.38      600.65     41.98 o
  -2  16   8      364.62      398.91     38.76 o
   0  16   8       73.50      108.67     34.76 o
   2  16   8       53.54        0.18     74.41 o
   4  16   8       72.07      142.38     39.07 o
   6  16   8      122.97      113.39     99.70 o
  -9  17   8       14.28        0.25     78.06 o
  -7  17   8       13.38        0.31     70.13 o
  -5  17   8       38.23       10.06     73.26 o
  -3  17   8      235.95      228.04     40.54 o
  -1  17   8      200.33       75.04     87.60 o
   1  17   8      116.58       82.01     88.20 o
   3  17   8       26.61      113.46     77.40 o
   5  17   8       27.88        0.25     90.49 o
  -8  18   8        0.96        0.30     72.68 o
  -6  18   8       79.55       19.87     78.36 o
  -4  18   8      398.43      365.36     41.12 o
  -2  18   8       79.02      128.24     73.76 o
   0  18   8       62.97       16.10     85.92 o
   2  18   8       32.68        0.01     83.38 o
   4  18   8       16.24       55.21     92.02 o
  -7  19   8       57.83      133.51     80.46 o
  -5  19   8       22.21        0.13     78.16 o
  -3  19   8       37.64       23.81     76.49 o
  -1  19   8       79.17       11.29     77.24 o
   1  19   8       24.56        0.02     90.10 o
   3  19   8        8.88       33.92     90.21 o
   5  19   8      109.90      119.42    100.68 o
  -8  20   8       46.58      134.45     78.09 o
  -6  20   8        1.28       94.49     68.19 o
  -4  20   8      169.74      205.87     39.58 o
  -2  20   8       18.66        0.21     75.69 o
   0  20   8       59.35        0.05     93.24 o
   2  20   8       12.02        0.21     94.38 o
   4  20   8       10.30        0.46     87.77 o
  -7  21   8        3.22        0.05     84.46 o
  -5  21   8       29.63        0.08     90.06 o
  -3  21   8      107.76      146.48     93.81 o
  -1  21   8       45.04      124.05     84.03 o
   1  21   8       71.40      113.33     87.79 o
   3  21   8        9.55        0.43     92.94 o
  -6  22   8       14.06        0.02     75.63 o
  -4  22   8       54.89       81.29     70.61 o
  -2  22   8       16.97        0.07     90.19 o
   0  22   8       14.48       79.17     83.59 o
   2  22   8        8.40        0.10     92.83 o
  -5  23   8       26.06       71.99     68.73 o
  -3  23   8       23.34        0.03     88.48 o
  -1  23   8       28.32        0.04     94.48 o
   1  23   8       13.72       25.97     87.72 o
  -4  24   8        5.39        0.18     79.57 o
  -2  24   8        5.64      131.63     82.71 o
   0  24   8       39.90       73.25     92.44 o
 -11   1   9        6.27       45.44     48.50 o
  -9   1   9       66.45       75.39     53.23 o
  -7   1   9      306.62      314.05     29.89 o
  -5   1   9       90.52       81.87     54.24 o
  -3   1   9      142.91      106.90     29.23 o
  -1   1   9      136.65      112.34     26.87 o
   1   1   9       66.08       92.21     36.21 o
   3   1   9      103.09       87.95     43.63 o
   5   1   9       85.86       64.38     31.63 o
   7   1   9      138.24      107.00     37.35 o
 -10   2   9       86.17      109.75     33.08 o
  -8   2   9       27.80       81.88     76.84 o
  -6   2   9      742.42      734.68     44.92 o
  -4   2   9      324.61      320.60     39.13 o
  -2   2   9      171.08      104.46     72.85 o
   0   2   9      166.93       92.30     33.62 o
   2   2   9      159.66      131.65     30.90 o
   4   2   9       27.99       70.50     66.08 o
   6   2   9       89.89       74.03     77.74 o
 -11   3   9       13.00       25.55     76.61 o
  -9   3   9        8.27        0.34     84.44 o
  -7   3   9       12.61      104.45     69.76 o
  -5   3   9      100.03       57.07     74.63 o
  -3   3   9       41.96       79.80     70.60 o
  -1   3   9      563.83      536.73     38.84 o
   1   3   9       60.49       88.66     65.82 o
   3   3   9       23.88       74.01     70.56 o
   5   3   9       38.88        0.12     76.38 o
   7   3   9       16.73       38.60     83.46 o
 -10   4   9       33.87       93.44     36.04 o
  -8   4   9       82.84      103.64     67.33 o
  -6   4   9      643.82      543.95     44.24 o
  -4   4   9      149.47      168.05     36.77 o
  -2   4   9      246.05      288.57     36.87 o
   0   4   9      205.23      212.42     77.88 o
   2   4   9       72.06       61.81     65.69 o
   4   4   9        8.47        0.25     33.56 o
   6   4   9        8.00      113.45     72.92 o
 -11   5   9       24.23        0.04     83.82 o
  -9   5   9        9.20       22.33     71.99 o
  -7   5   9      276.46      287.09     40.08 o
  -5   5   9      232.83      251.17     38.06 o
  -3   5   9       96.51       27.46     81.19 o
  -1   5   9      147.35      194.52     37.02 o
   1   5   9      290.69      264.00     34.51 o
   3   5   9       86.13        1.33     74.30 o
   5   5   9       25.05        5.46     69.89 o
   7   5   9        7.12        0.85     39.06 o
 -10   6   9       66.76       50.89     84.70 o
  -8   6   9      129.60       26.38     75.52 o
  -6   6   9      110.75      104.95     35.27 o
  -4   6   9      619.16      662.43     45.93 o
  -2   6   9       10.47        0.03     77.45 o
   0   6   9      391.57      348.52     40.41 o
   2   6   9        4.86       43.92     58.53 o
   4   6   9        0.49      109.83     70.49 o
   6   6   9       84.01       97.29     86.24 o
 -11   7   9       13.78        0.03     82.63 o
  -9   7   9       79.48       37.19     72.19 o
  -7   7   9      240.61      257.36     37.07 o
  -5   7   9      376.34      429.66     40.30 o
  -3   7   9       18.56       36.77     74.75 o
  -1   7   9      187.94      197.36     35.32 o
   1   7   9       93.70       96.60     75.57 o
   3   7   9       27.02        1.11     76.33 o
   5   7   9       87.80        0.03     82.06 o
 -10   8   9        6.65       65.31     73.38 o
  -8   8   9      102.33       78.11     74.36 o
  -6   8   9       39.68        8.49     69.23 o
  -4   8   9      444.31      445.27     40.72 o
  -2   8   9      465.04      488.92     41.58 o
   0   8   9       29.01       63.48     66.09 o
   2   8   9       22.10        0.51     77.04 o
   4   8   9       40.84       66.84     77.09 o
   6   8   9       44.70       83.48     74.79 o
  -9   9   9        4.87        0.04     84.06 o
  -7   9   9       50.45      110.21     76.69 o
  -5   9   9      451.02      419.83     43.64 o
  -3   9   9      465.26      411.80     41.32 o
  -1   9   9      342.12      442.82     38.84 o
   1   9   9      294.12      338.98     39.17 o
   3   9   9       61.24       51.88     74.21 o
   5   9   9       27.49       67.08     78.71 o
 -10  10   9       33.80       64.70     83.75 o
  -8  10   9       32.87       29.59     35.17 o
  -6  10   9       67.70       80.84     74.55 o
  -4  10   9      208.24      149.11     81.92 o
  -2  10   9      146.00      123.76     75.55 o
   0  10   9      196.29      225.86     39.67 o
   2  10   9      201.04      213.28     40.24 o
   4  10   9       54.21       58.13     39.13 o
   6  10   9       67.86       97.76     39.95 o
  -9  11   9        1.98       50.37     33.36 o
  -7  11   9       60.15        1.28     77.55 o
  -5  11   9       84.76       83.52     33.15 o
  -3  11   9       89.08      101.68     69.67 o
  -1  11   9       61.09       50.27     80.55 o
   1  11   9       97.30       79.41     77.20 o
   3  11   9      138.95      127.25     83.36 o
   5  11   9       38.05       95.65     82.30 o
 -10  12   9        7.53       22.41     74.17 o
  -8  12   9       63.36       85.69     66.96 o
  -6  12   9      103.38       40.19     73.09 o
  -4  12   9      297.72      281.52     39.42 o
  -2  12   9      113.65        0.01     78.23 o
   0  12   9      124.77        0.09     84.86 o
   2  12   9       24.16        0.64     70.25 o
   4  12   9       37.26       39.77     88.35 o
  -9  13   9       11.89       39.80     74.41 o
  -7  13   9       71.44       26.76     77.10 o
  -5  13   9        2.13        0.14     78.56 o
  -3  13   9      380.29      382.08     39.27 o
  -1  13   9       33.17       64.33     83.04 o
   1  13   9       76.27       87.61     73.45 o
   3  13   9       13.98       87.53     86.94 o
   5  13   9       29.91        0.08     90.49 o
  -8  14   9       15.18        0.02     80.35 o
  -6  14   9       18.21       58.39     31.42 o
  -4  14   9      159.63      173.09     34.51 o
  -2  14   9       53.83       59.68     36.19 o
   0  14   9       11.86       13.51     78.63 o
   2  14   9       24.63       87.47     81.96 o
   4  14   9       89.93      115.93     86.96 o
  -9  15   9       71.26       94.76     75.24 o
  -7  15   9       23.11        0.41     78.27 o
  -5  15   9       73.62       41.04     72.29 o
  -3  15   9       24.42        0.17     79.26 o
  -1  15   9       40.07      119.53     77.50 o
   1  15   9       36.17       55.51     77.59 o
   3  15   9        4.41       74.46     76.46 o
  -8  16   9       50.86       46.75     72.44 o
  -6  16   9       25.76        0.16     64.09 o
  -4  16   9       41.62        0.15     75.97 o
  -2  16   9       12.03       69.74     80.10 o
   0  16   9       68.31       82.73     79.50 o
   2  16   9       27.96       18.23     74.82 o
   4  16   9       51.49      102.86     87.17 o
  -7  17   9       91.92        0.18     77.72 o
  -5  17   9       38.64        0.08     77.13 o
  -3  17   9      198.84       29.74     90.77 o
  -1  17   9       27.39       86.21     75.77 o
   1  17   9        0.23        0.04     88.19 o
   3  17   9       22.83       55.27     86.87 o
  -6  18   9       48.22       76.82     72.31 o
  -4  18   9      111.38      174.65     37.12 o
  -2  18   9       34.53        9.62     80.14 o
   0  18   9       27.86        0.28     78.04 o
   2  18   9       53.37       31.42     83.99 o
  -5  19   9        2.81        0.13     76.45 o
  -3  19   9        2.03        0.01     75.75 o
  -1  19   9       12.94        0.26     74.39 o
   1  19   9        0.13        0.12     84.59 o
  -4  20   9       20.31       52.24     71.20 o
  -2  20   9       15.26        0.05     78.19 o
   0  20   9       43.77        0.10     84.31 o
  -3  21   9       29.84       35.83     75.28 o
  -1  21   9       15.06      102.46     81.05 o
 -10   0  10        4.61       41.19     68.08 o
  -8   0  10      296.63      320.59     38.56 o
  -6   0  10       41.50       76.26     32.65 o
  -4   0  10      101.60       92.59     35.91 o
  -2   0  10       38.90       12.57     59.59 o
   0   0  10      110.43       66.82     61.64 o
   2   0  10       89.31       91.74     64.28 o
   4   0  10      101.84       69.03     74.01 o
  -9   1  10       16.70       48.93     47.16 o
  -7   1  10      175.64      106.84     25.56 o
  -5   1  10       14.51        0.49     51.65 o
  -3   1  10       93.96       47.71     33.74 o
  -1   1  10      151.08      158.09     20.01 o
   1   1  10       72.03       64.40     41.91 o
   3   1  10      114.42       89.39     32.23 o
   5   1  10        8.75       31.88     46.58 o
 -10   2  10       43.73       83.96     71.32 o
  -8   2  10       46.75        0.19     84.90 o
  -6   2  10       12.42       49.61     78.65 o
  -4   2  10      141.27       95.22     78.26 o
  -2   2  10      179.22      204.71     35.50 o
   0   2  10       78.40       74.37     31.51 o
   2   2  10       15.64        0.57     64.96 o
   4   2  10       29.49       32.53     61.53 o
  -9   3  10       36.38       13.65     70.08 o
  -7   3  10       38.45       36.19     76.82 o
  -5   3  10       41.51       97.60     74.79 o
  -3   3  10       35.52       13.55     74.44 o
  -1   3  10       82.43       91.25     33.97 o
   1   3  10       41.70       12.89     68.75 o
   3   3  10       33.72        0.43     71.55 o
   5   3  10       13.50        0.04     71.58 o
  -8   4  10      110.77      111.66     69.83 o
  -6   4  10       68.78       97.49     71.89 o
  -4   4  10       97.83        0.28     85.28 o
  -2   4  10       12.76        0.06     81.24 o
   0   4  10       67.03       37.12     69.47 o
   2   4  10      130.50      105.42     35.16 o
   4   4  10       43.23       22.92     74.61 o
  -9   5  10       38.74        0.09     82.45 o
  -7   5  10       20.20       40.70     67.54 o
  -5   5  10       54.59       38.35     83.91 o
  -3   5  10       10.47       38.86     80.02 o
  -1   5  10      142.52      149.91     37.68 o
   1   5  10       19.21       14.88     34.43 o
   3   5  10      149.97      163.05     35.78 o
   5   5  10       42.82        0.01     82.89 o
  -8   6  10       33.81       27.12     82.47 o
  -6   6  10       19.09        0.34     66.12 o
  -4   6  10      323.57      363.30     43.53 o
  -2   6  10      251.52      274.51     42.34 o
   0   6  10       16.05        0.03     76.21 o
   2   6  10        3.08        0.24     75.56 o
   4   6  10        1.57        4.72     70.80 o
  -9   7  10       22.40       35.72     78.06 o
  -7   7  10       19.01        0.11     82.71 o
  -5   7  10      111.28      144.01     37.95 o
  -3   7  10        3.87       32.00     77.33 o
  -1   7  10       67.82      109.82     36.61 o
   1   7  10      127.13      118.16     35.50 o
   3   7  10      114.64      151.95     38.95 o
  -8   8  10       22.32        0.68     78.44 o
  -6   8  10      112.54       42.88     81.19 o
  -4   8  10      461.93      498.08     45.67 o
  -2   8  10       10.06        0.03     79.51 o
   0   8  10       27.48        0.00     80.66 o
   2   8  10       38.24       29.11     82.51 o
   4   8  10       60.28        0.82     89.40 o
  -7   9  10       48.18       38.37     73.35 o
  -5   9  10       25.69        0.40     84.84 o
  -3   9  10        2.17       32.07     85.56 o
  -1   9  10       43.12      106.22     75.06 o
   1   9  10      143.22      210.33     37.16 o
   3   9  10        6.00       10.14     71.76 o
  -8  10  10       91.68        0.78     79.93 o
  -6  10  10       17.40       19.00     74.93 o
  -4  10  10       51.46       20.31     79.01 o
  -2  10  10       52.94       51.82     80.41 o
   0  10  10        7.67       89.24     80.47 o
   2  10  10       66.65       88.95     82.12 o
  -7  11  10        2.93       70.00     74.43 o
  -5  11  10      125.16      130.30     38.99 o
  -3  11  10       81.34       60.12     84.64 o
  -1  11  10       45.72       12.27     79.66 o
   1  11  10       30.20       64.69     37.72 o
   3  11  10      116.15       53.95     87.01 o
  -6  12  10       25.87        6.58     74.21 o
  -4  12  10        3.70       80.69     79.09 o
  -2  12  10       41.15        0.09     81.08 o
   0  12  10       22.70       30.33     38.28 o
   2  12  10        6.76        0.06     93.15 o
  -7  13  10       14.65        0.53     74.63 o
  -5  13  10       57.71       37.84     77.68 o
  -3  13  10       54.46       97.08     78.04 o
  -1  13  10        8.76        0.04     91.01 o
   1  13  10       10.47       18.87     82.84 o
  -6  14  10        9.30        0.41     81.42 o
  -4  14  10       21.45        0.32     77.09 o
  -2  14  10        9.88        0.07     85.13 o
   0  14  10       27.98       58.35     80.18 o
   2  14  10       23.38        0.10     85.95 o
  -5  15  10        4.13       96.82     81.80 o
  -3  15  10       26.13       97.46     74.38 o
  -1  15  10       44.16        0.13     92.85 o
   1  15  10       20.96       57.13     90.66 o
  -4  16  10       62.26       79.62     80.01 o
  -2  16  10        9.32        0.05     79.63 o
   0  16  10        2.41        0.30     82.68 o
  -3  17  10      111.27      177.39     38.42 o
  -7   1  11        0.51        8.03     44.59 o
  -5   1  11        5.90       27.70     48.63 o
  -3   1  11       19.47        7.68     43.14 o
  -1   1  11       32.69       37.00     44.13 o
   1   1  11       76.34       59.72     47.43 o
  -6   2  11        4.37        9.68     68.56 o
  -4   2  11       57.73       18.23     35.82 o
  -2   2  11       23.75        0.03     73.69 o
   0   2  11       97.45       97.80     67.43 o
   2   2  11       68.17      100.55     29.70 o
  -7   3  11       37.98        0.25     77.85 o
  -5   3  11       38.51       99.26     76.16 o
  -3   3  11       17.45       32.43     67.21 o
  -1   3  11       10.55        0.02     65.39 o
   1   3  11       36.28       89.68     61.71 o
  -6   4  11       20.39       76.97     68.63 o
  -4   4  11       13.89        0.33     81.53 o
  -2   4  11       55.19       37.02     72.49 o
   0   4  11       74.65      109.63     70.88 o
  -5   5  11       61.08       66.02     38.80 o
  -3   5  11      142.63      174.69     39.40 o
  -1   5  11       33.64       76.02     79.10 o
   1   5  11        3.55       63.05     71.73 o
  -6   6  11       17.86       51.91     83.82 o
  -4   6  11       77.28       82.55     78.54 o
  -2   6  11      151.78      197.56     40.11 o
   0   6  11       35.80      107.96     76.67 o
  -5   7  11       89.87       62.84     81.88 o
  -3   7  11       63.82       97.61     79.60 o
  -1   7  11       41.58       80.34     73.50 o
  -4   8  11       28.85        0.26     89.60 o
  -2   8  11       57.48       73.99     40.76 o
   0   8  11        2.44        0.01     85.89 o
  -5   9  11       12.19       89.41     71.55 o
  -3   9  11        6.34        0.10     84.86 o
  -1   9  11       47.89      100.53     83.38 o
  -4  10  11        9.63       34.27     80.63 o
  -2  10  11       61.77        0.01     91.55 o
 
