# Supplementary material for: (E)-2-{[1-(3,11-Dimethyl-4-methyl­ene-10-oxo-1-phenyl-4,5,10,11-tetra­hydro-1H-benzo[b]pyrazolo­[3,4-f][1,5]diazo­cin-5-yl)ethyl­idene]amino}-N-methyl-N-(3-methyl-1-phenyl-1H-pyrazol-5-yl)benzamide
Source: Acta Crystallogr Sect E Struct Rep Online. 2013 Sep 25;69(Pt 10):o1583. doi: 10.1107/S1600536813025671 (PMC3790440; doi:10.1107/S1600536813025671)
Supplement: Supplementary file 3 [file e-69-o1583-Isup3.cml]

<?xml version="1.0" encoding="UTF-8"?>
<cml convention="cmlDict:cmllite" xmlns="http://www.xml-cml.org/schema" xmlns:cmlDict="http://www.xml-cml.org/dictionary/cml/" xmlns:nameDict="http://www.xml-cml.org/dictionary/cml/name/">
  <molecule id="m1">
    <name dictRef="nameDict:unknown">(E)-2-((1-(3,11-dimethyl-4-methylene-10-oxo-1-phenyl-10,11-dihydro-1H-benzo[b]pyrazolo[3,4-f][1,5]diazocin-5(4H)-yl)ethylidene)amino)-N-methyl-N-(3-methyl-1-phenyl-1H-pyrazol-5-yl)benzamide</name>
    <atomArray>
      <atom id="a1" elementType="C">
        <label value="1" dictRef="cmlDict:locant"/>
        <label value="C" dictRef="cmlDict:locant"/>
      </atom>
      <atom id="a71" elementType="H"/>
      <atom id="a72" elementType="H"/>
      <atom id="a73" elementType="H"/>
      <atom id="a2" elementType="C">
        <label value="1" dictRef="cmlDict:locant"/>
        <label value="C" dictRef="cmlDict:locant"/>
      </atom>
      <atom id="a74" elementType="H"/>
      <atom id="a75" elementType="H"/>
      <atom id="a3" elementType="O" hydrogenCount="0">
        <label value="O" dictRef="cmlDict:locant"/>
      </atom>
      <atom id="a4" elementType="C" hydrogenCount="0">
        <label value="1" dictRef="cmlDict:locant"/>
      </atom>
      <atom id="a5" elementType="C">
        <label value="2" dictRef="cmlDict:locant"/>
      </atom>
      <atom id="a6" elementType="C">
        <label value="3" dictRef="cmlDict:locant"/>
      </atom>
      <atom id="a7" elementType="C">
        <label value="4" dictRef="cmlDict:locant"/>
      </atom>
      <atom id="a8" elementType="C">
        <label value="5" dictRef="cmlDict:locant"/>
      </atom>
      <atom id="a9" elementType="C">
        <label value="6" dictRef="cmlDict:locant"/>
      </atom>
      <atom id="a76" elementType="H"/>
      <atom id="a77" elementType="H"/>
      <atom id="a78" elementType="H"/>
      <atom id="a79" elementType="H"/>
      <atom id="a80" elementType="H"/>
      <atom id="a29" elementType="C" hydrogenCount="0">
        <label value="1" dictRef="cmlDict:locant"/>
      </atom>
      <atom id="a30" elementType="C">
        <label value="2" dictRef="cmlDict:locant"/>
      </atom>
      <atom id="a81" elementType="H"/>
      <atom id="a82" elementType="H"/>
      <atom id="a83" elementType="H"/>
      <atom id="a31" elementType="N" hydrogenCount="0">
        <label value="N" dictRef="cmlDict:locant"/>
      </atom>
      <atom id="a32" elementType="C">
        <label value="1" dictRef="cmlDict:locant"/>
        <label value="C" dictRef="cmlDict:locant"/>
      </atom>
      <atom id="a84" elementType="H"/>
      <atom id="a85" elementType="H"/>
      <atom id="a86" elementType="H"/>
      <atom id="a33" elementType="C">
        <label value="1" dictRef="cmlDict:locant"/>
        <label value="C" dictRef="cmlDict:locant"/>
      </atom>
      <atom id="a87" elementType="H"/>
      <atom id="a88" elementType="H"/>
      <atom id="a89" elementType="H"/>
      <atom id="a34" elementType="C" hydrogenCount="0">
        <label value="1" dictRef="cmlDict:locant"/>
      </atom>
      <atom id="a35" elementType="C">
        <label value="2" dictRef="cmlDict:locant"/>
      </atom>
      <atom id="a36" elementType="C">
        <label value="3" dictRef="cmlDict:locant"/>
      </atom>
      <atom id="a37" elementType="C">
        <label value="4" dictRef="cmlDict:locant"/>
      </atom>
      <atom id="a38" elementType="C">
        <label value="5" dictRef="cmlDict:locant"/>
      </atom>
      <atom id="a39" elementType="C">
        <label value="6" dictRef="cmlDict:locant"/>
      </atom>
      <atom id="a90" elementType="H"/>
      <atom id="a91" elementType="H"/>
      <atom id="a92" elementType="H"/>
      <atom id="a93" elementType="H"/>
      <atom id="a94" elementType="H"/>
      <atom id="a40" elementType="N" hydrogenCount="0">
        <label value="1" dictRef="cmlDict:locant"/>
        <label value="N" dictRef="cmlDict:locant"/>
      </atom>
      <atom id="a41" elementType="N" hydrogenCount="0">
        <label value="2" dictRef="cmlDict:locant"/>
        <label value="N'" dictRef="cmlDict:locant"/>
      </atom>
      <atom id="a42" elementType="C" hydrogenCount="0">
        <label value="3" dictRef="cmlDict:locant"/>
      </atom>
      <atom id="a43" elementType="C">
        <label value="4" dictRef="cmlDict:locant"/>
      </atom>
      <atom id="a44" elementType="C" hydrogenCount="0">
        <label value="5" dictRef="cmlDict:locant"/>
      </atom>
      <atom id="a95" elementType="H"/>
      <atom id="a45" elementType="C" hydrogenCount="0">
        <label value="alpha" dictRef="cmlDict:locant"/>
      </atom>
      <atom id="a46" elementType="C" hydrogenCount="0">
        <label value="1" dictRef="cmlDict:locant"/>
      </atom>
      <atom id="a47" elementType="C" hydrogenCount="0">
        <label value="2" dictRef="cmlDict:locant"/>
      </atom>
      <atom id="a48" elementType="C">
        <label value="3" dictRef="cmlDict:locant"/>
      </atom>
      <atom id="a49" elementType="C">
        <label value="4" dictRef="cmlDict:locant"/>
      </atom>
      <atom id="a50" elementType="C">
        <label value="5" dictRef="cmlDict:locant"/>
      </atom>
      <atom id="a51" elementType="C">
        <label value="6" dictRef="cmlDict:locant"/>
      </atom>
      <atom id="a53" elementType="O" hydrogenCount="0">
        <label value="O" dictRef="cmlDict:locant"/>
      </atom>
      <atom id="a54" elementType="N" hydrogenCount="0">
        <label value="N" dictRef="cmlDict:locant"/>
      </atom>
      <atom id="a96" elementType="H"/>
      <atom id="a97" elementType="H"/>
      <atom id="a98" elementType="H"/>
      <atom id="a99" elementType="H"/>
      <atom id="a55" elementType="N" hydrogenCount="0">
        <label value="1" dictRef="cmlDict:locant"/>
        <label value="N" dictRef="cmlDict:locant"/>
      </atom>
      <atom id="a56" elementType="N" hydrogenCount="0">
        <label value="2" dictRef="cmlDict:locant"/>
        <label value="N'" dictRef="cmlDict:locant"/>
      </atom>
      <atom id="a57" elementType="C" hydrogenCount="0">
        <label value="3" dictRef="cmlDict:locant"/>
      </atom>
      <atom id="a58" elementType="C" hydrogenCount="0">
        <label value="3a" dictRef="cmlDict:locant"/>
      </atom>
      <atom id="a59" elementType="C" hydrogenCount="0">
        <label value="4" dictRef="cmlDict:locant"/>
      </atom>
      <atom id="a60" elementType="N" hydrogenCount="0">
        <label value="5" dictRef="cmlDict:locant"/>
        <label value="N''" dictRef="cmlDict:locant"/>
      </atom>
      <atom id="a61" elementType="C" hydrogenCount="0">
        <label value="5a" dictRef="cmlDict:locant"/>
      </atom>
      <atom id="a62" elementType="C">
        <label value="6" dictRef="cmlDict:locant"/>
      </atom>
      <atom id="a63" elementType="C">
        <label value="7" dictRef="cmlDict:locant"/>
      </atom>
      <atom id="a64" elementType="C">
        <label value="8" dictRef="cmlDict:locant"/>
      </atom>
      <atom id="a65" elementType="C">
        <label value="9" dictRef="cmlDict:locant"/>
      </atom>
      <atom id="a66" elementType="C" hydrogenCount="0">
        <label value="9a" dictRef="cmlDict:locant"/>
      </atom>
      <atom id="a67" elementType="C" hydrogenCount="0">
        <label value="10" dictRef="cmlDict:locant"/>
      </atom>
      <atom id="a68" elementType="N" hydrogenCount="0">
        <label value="11" dictRef="cmlDict:locant"/>
        <label value="N'''" dictRef="cmlDict:locant"/>
      </atom>
      <atom id="a69" elementType="C" hydrogenCount="0">
        <label value="11a" dictRef="cmlDict:locant"/>
      </atom>
      <atom id="a100" elementType="H"/>
      <atom id="a101" elementType="H"/>
      <atom id="a102" elementType="H"/>
      <atom id="a103" elementType="H"/>
      <atom id="a70" elementType="C">
        <label value="1'" dictRef="cmlDict:locant"/>
        <label value="C'" dictRef="cmlDict:locant"/>
      </atom>
      <atom id="a104" elementType="H"/>
      <atom id="a105" elementType="H"/>
      <atom id="a106" elementType="H"/>
    </atomArray>
    <bondArray>
      <bond id="a1_a71" atomRefs2="a1 a71" order="S"/>
      <bond id="a1_a72" atomRefs2="a1 a72" order="S"/>
      <bond id="a1_a73" atomRefs2="a1 a73" order="S"/>
      <bond id="a2_a74" atomRefs2="a2 a74" order="S"/>
      <bond id="a2_a75" atomRefs2="a2 a75" order="S"/>
      <bond id="a4_a5" atomRefs2="a4 a5" order="D"/>
      <bond id="a5_a6" atomRefs2="a5 a6" order="S"/>
      <bond id="a6_a7" atomRefs2="a6 a7" order="D"/>
      <bond id="a7_a8" atomRefs2="a7 a8" order="S"/>
      <bond id="a8_a9" atomRefs2="a8 a9" order="D"/>
      <bond id="a9_a4" atomRefs2="a9 a4" order="S"/>
      <bond id="a5_a76" atomRefs2="a5 a76" order="S"/>
      <bond id="a6_a77" atomRefs2="a6 a77" order="S"/>
      <bond id="a7_a78" atomRefs2="a7 a78" order="S"/>
      <bond id="a8_a79" atomRefs2="a8 a79" order="S"/>
      <bond id="a9_a80" atomRefs2="a9 a80" order="S"/>
      <bond id="a29_a30" atomRefs2="a29 a30" order="S"/>
      <bond id="a30_a81" atomRefs2="a30 a81" order="S"/>
      <bond id="a30_a82" atomRefs2="a30 a82" order="S"/>
      <bond id="a30_a83" atomRefs2="a30 a83" order="S"/>
      <bond id="a29_a31" atomRefs2="a29 a31" order="D">
        <bondStereo atomRefs4="a60 a29 a31 a47">T</bondStereo>
      </bond>
      <bond id="a32_a84" atomRefs2="a32 a84" order="S"/>
      <bond id="a32_a85" atomRefs2="a32 a85" order="S"/>
      <bond id="a32_a86" atomRefs2="a32 a86" order="S"/>
      <bond id="a33_a87" atomRefs2="a33 a87" order="S"/>
      <bond id="a33_a88" atomRefs2="a33 a88" order="S"/>
      <bond id="a33_a89" atomRefs2="a33 a89" order="S"/>
      <bond id="a34_a35" atomRefs2="a34 a35" order="D"/>
      <bond id="a35_a36" atomRefs2="a35 a36" order="S"/>
      <bond id="a36_a37" atomRefs2="a36 a37" order="D"/>
      <bond id="a37_a38" atomRefs2="a37 a38" order="S"/>
      <bond id="a38_a39" atomRefs2="a38 a39" order="D"/>
      <bond id="a39_a34" atomRefs2="a39 a34" order="S"/>
      <bond id="a35_a90" atomRefs2="a35 a90" order="S"/>
      <bond id="a36_a91" atomRefs2="a36 a91" order="S"/>
      <bond id="a37_a92" atomRefs2="a37 a92" order="S"/>
      <bond id="a38_a93" atomRefs2="a38 a93" order="S"/>
      <bond id="a39_a94" atomRefs2="a39 a94" order="S"/>
      <bond id="a40_a41" atomRefs2="a40 a41" order="S"/>
      <bond id="a41_a42" atomRefs2="a41 a42" order="D"/>
      <bond id="a42_a43" atomRefs2="a42 a43" order="S"/>
      <bond id="a43_a44" atomRefs2="a43 a44" order="D"/>
      <bond id="a44_a40" atomRefs2="a44 a40" order="S"/>
      <bond id="a43_a95" atomRefs2="a43 a95" order="S"/>
      <bond id="a34_a40" atomRefs2="a34 a40" order="S"/>
      <bond id="a33_a42" atomRefs2="a33 a42" order="S"/>
      <bond id="a45_a46" atomRefs2="a45 a46" order="S"/>
      <bond id="a46_a47" atomRefs2="a46 a47" order="D"/>
      <bond id="a47_a48" atomRefs2="a47 a48" order="S"/>
      <bond id="a48_a49" atomRefs2="a48 a49" order="D"/>
      <bond id="a49_a50" atomRefs2="a49 a50" order="S"/>
      <bond id="a50_a51" atomRefs2="a50 a51" order="D"/>
      <bond id="a46_a51" atomRefs2="a46 a51" order="S"/>
      <bond id="a45_a53" atomRefs2="a45 a53" order="D"/>
      <bond id="a45_a54" atomRefs2="a45 a54" order="S"/>
      <bond id="a48_a96" atomRefs2="a48 a96" order="S"/>
      <bond id="a49_a97" atomRefs2="a49 a97" order="S"/>
      <bond id="a50_a98" atomRefs2="a50 a98" order="S"/>
      <bond id="a51_a99" atomRefs2="a51 a99" order="S"/>
      <bond id="a44_a54" atomRefs2="a44 a54" order="S"/>
      <bond id="a32_a54" atomRefs2="a32 a54" order="S"/>
      <bond id="a31_a47" atomRefs2="a31 a47" order="S"/>
      <bond id="a60_a61" atomRefs2="a60 a61" order="S"/>
      <bond id="a61_a66" atomRefs2="a61 a66" order="D"/>
      <bond id="a66_a67" atomRefs2="a66 a67" order="S"/>
      <bond id="a67_a68" atomRefs2="a67 a68" order="S"/>
      <bond id="a68_a69" atomRefs2="a68 a69" order="S"/>
      <bond id="a69_a58" atomRefs2="a69 a58" order="D"/>
      <bond id="a58_a59" atomRefs2="a58 a59" order="S"/>
      <bond id="a60_a59" atomRefs2="a60 a59" order="S"/>
      <bond id="a56_a55" atomRefs2="a56 a55" order="S"/>
      <bond id="a57_a56" atomRefs2="a57 a56" order="D"/>
      <bond id="a58_a57" atomRefs2="a58 a57" order="S"/>
      <bond id="a55_a69" atomRefs2="a55 a69" order="S"/>
      <bond id="a65_a64" atomRefs2="a65 a64" order="D"/>
      <bond id="a64_a63" atomRefs2="a64 a63" order="S"/>
      <bond id="a63_a62" atomRefs2="a63 a62" order="D"/>
      <bond id="a66_a65" atomRefs2="a66 a65" order="S"/>
      <bond id="a62_a61" atomRefs2="a62 a61" order="S"/>
      <bond id="a62_a100" atomRefs2="a62 a100" order="S"/>
      <bond id="a63_a101" atomRefs2="a63 a101" order="S"/>
      <bond id="a64_a102" atomRefs2="a64 a102" order="S"/>
      <bond id="a65_a103" atomRefs2="a65 a103" order="S"/>
      <bond id="a4_a55" atomRefs2="a4 a55" order="S"/>
      <bond id="a3_a67" atomRefs2="a3 a67" order="D"/>
      <bond id="a2_a59" atomRefs2="a2 a59" order="D"/>
      <bond id="a1_a57" atomRefs2="a1 a57" order="S"/>
      <bond id="a60_a29" atomRefs2="a60 a29" order="S"/>
      <bond id="a70_a104" atomRefs2="a70 a104" order="S"/>
      <bond id="a70_a105" atomRefs2="a70 a105" order="S"/>
      <bond id="a70_a106" atomRefs2="a70 a106" order="S"/>
      <bond id="a70_a68" atomRefs2="a70 a68" order="S"/>
    </bondArray>
  </molecule>
</cml>
